# Supplementary material for: 3,3′-Dichloro­biphenyl-4,4′-diaminium sulfate
Source: Acta Crystallogr Sect E Struct Rep Online. 2011 Jul 16;67(Pt 8):o2059. doi: 10.1107/S1600536811027905 (PMC3213505; doi:10.1107/S1600536811027905)
Supplement: Supplementary file 2 [file e-67-o2059-Isup2.hkl]

# 
# h,k,l, Fc-squared, Fo-squared, sigma(Fo-squared) and status flag 
# 
data_I
_shelx_title ' 281102C_0m in P-1' 
_shelx_refln_list_code          4 
_shelx_F_calc_maximum      127.06 
_exptl_crystal_F_000       360.00 
_reflns_d_resolution_high  0.8409 
 
loop_ 
 _symmetry_equiv_pos_as_xyz 
 'x, y, z' 
 '-x, -y, -z' 
 
_cell_length_a     6.5475 
_cell_length_b     7.9353 
_cell_length_c    13.3627 
_cell_angle_alpha  82.300 
_cell_angle_beta   81.309 
_cell_angle_gamma  88.765 
 
_shelx_F_squared_multiplier     1.000 
 
loop_ 
 _refln_index_h 
 _refln_index_k 
 _refln_index_l 
 _refln_F_squared_calc 
 _refln_F_squared_meas 
 _refln_F_squared_sigma 
 _refln_observed_status 
   1   0   0       47.50       48.57      2.64 o 
   2   0   0     4451.52     4278.00     27.74 o 
   3   0   0      109.02      114.12      5.63 o 
   4   0   0      288.35      287.55     10.22 o 
   5   0   0      339.82      336.29     12.55 o 
   6   0   0      206.51      205.88     13.45 o 
   7   0   0      190.74      207.16     21.98 o 
  -6   1   0      419.64      436.87     21.18 o 
  -5   1   0      139.49       60.01     51.23 o 
  -4   1   0      273.22      154.22    106.05 o 
  -3   1   0      822.67      391.15    289.07 o 
  -2   1   0       69.62       53.23     36.38 o 
  -1   1   0        3.07        0.74      0.41 o 
   0   1   0        5.85       16.98      1.43 o 
   1   1   0      142.96      118.77      5.06 o 
   2   1   0      454.44      479.57      9.00 o 
   3   1   0      152.75      141.20      6.37 o 
   4   1   0      184.63      183.06      8.15 o 
   5   1   0      232.60      237.27     10.51 o 
   6   1   0      152.30      152.88     12.01 o 
   7   1   0       28.39       22.18      9.15 o 
  -7   2   0        2.78        1.79      4.48 o 
  -6   2   0      256.16      261.46     23.27 o 
  -5   2   0      183.85      193.19     12.12 o 
  -4   2   0        0.80        0.00      1.33 o 
  -3   2   0      176.82      162.18      6.74 o 
  -2   2   0       97.74       61.68     40.03 o 
  -1   2   0     4476.34     4490.59     82.99 o 
   0   2   0    16145.30    15693.82    109.50 o 
   1   2   0      238.94      234.40      8.54 o 
   2   2   0      659.50      632.05     16.31 o 
   3   2   0     1191.79     1262.17     26.38 o 
   4   2   0      215.80      202.71     12.05 o 
   5   2   0      132.43      144.22     11.25 o 
   6   2   0       92.29       88.61     12.13 o 
   7   2   0        0.61        0.00      4.38 o 
  -7   3   0      210.27      223.87     24.17 o 
  -6   3   0        2.01        0.50      2.69 o 
  -5   3   0       36.66       43.46     10.84 o 
  -4   3   0        1.89        1.88      1.67 o 
  -3   3   0      136.08       64.05     41.84 o 
  -2   3   0     1134.38     1235.37     16.26 o 
  -1   3   0      789.96      844.25     19.71 o 
   0   3   0        0.32        0.79      1.27 o 
   1   3   0     2073.39     2220.37     20.31 o 
   2   3   0     1600.81     1677.49     29.53 o 
   3   3   0        0.74        1.39      2.88 o 
   4   3   0     2048.25     1970.97     39.46 o 
   5   3   0        3.52        4.41      2.70 o 
   6   3   0     1304.08     1376.34     39.21 o 
   7   3   0       10.37        4.48      5.67 o 
  -6   4   0        2.01        0.00      3.58 o 
  -5   4   0       67.16       76.68     14.92 o 
  -4   4   0       46.68       41.68     11.04 o 
  -3   4   0      422.11      402.93     16.13 o 
  -2   4   0     1765.15     1798.32     35.12 o 
  -1   4   0      527.62      575.01     16.95 o 
   0   4   0       63.97       61.85      5.66 o 
   1   4   0      333.34      334.50      9.25 o 
   2   4   0     1230.43     1274.98     28.27 o 
   3   4   0      295.55      287.94     14.91 o 
   4   4   0      946.69      977.13     29.57 o 
   5   4   0       18.90       28.57      6.91 o 
   6   4   0      214.27      207.58     15.94 o 
  -6   5   0       37.18       26.65     10.54 o 
  -5   5   0       12.57        8.75      5.27 o 
  -4   5   0      277.45      292.99     24.76 o 
  -3   5   0      106.51      107.27      9.49 o 
  -2   5   0     2521.23     2574.67     41.93 o 
  -1   5   0      130.30      137.55     11.24 o 
   0   5   0       90.47       84.35      7.43 o 
   1   5   0       39.71       45.93      5.33 o 
   2   5   0      620.48      605.15     21.25 o 
   3   5   0      331.99      333.21     16.98 o 
   4   5   0      467.40      421.10     20.57 o 
   5   5   0      280.64      267.76     17.54 o 
   6   5   0      204.67      210.60     16.73 o 
  -5   6   0      226.69      245.05     25.66 o 
  -4   6   0       66.47       60.77     14.32 o 
  -3   6   0      643.07      642.05     23.91 o 
  -2   6   0      178.44      171.12     11.95 o 
  -1   6   0      111.70      122.05     10.34 o 
   0   6   0      158.30      159.20     10.49 o 
   1   6   0      179.51      173.25     17.21 o 
   2   6   0      206.77      178.52     18.20 o 
   3   6   0      152.46      164.27     12.73 o 
   4   6   0        3.97        4.67      4.57 o 
   5   6   0        2.32        0.59      2.52 o 
  -5   7   0        4.54        4.77      5.07 o 
  -4   7   0       29.68       19.29      8.35 o 
  -3   7   0      399.48      377.02     29.24 o 
  -2   7   0      160.26      160.46     12.26 o 
  -1   7   0       10.90        7.63      3.21 o 
   0   7   0        8.00        6.46      4.48 o 
   1   7   0       78.13       88.21     15.51 o 
   2   7   0       26.84       29.04      9.75 o 
   3   7   0       15.38       19.89      8.16 o 
   4   7   0       12.15       12.23      6.27 o 
   5   7   0        9.27       10.86      4.82 o 
  -3   8   0        9.07        0.99      3.48 o 
  -2   8   0       47.26       35.57     12.33 o 
  -1   8   0        0.03        0.80      3.08 o 
   0   8   0      400.21      398.90     30.13 o 
   1   8   0       22.31       25.56      8.95 o 
   2   8   0      374.87      416.11     32.52 o 
   3   8   0       15.75       13.43      6.66 o 
  -1   9   0      100.54       86.72     17.40 o 
   0   9   0       35.71       33.32     10.64 o 
   1   9   0        6.20        0.40      4.57 o 
   2   9   0        0.11        1.59      4.08 o 
  -1  -9   1        1.82       12.73      5.57 o 
   0  -9   1       86.57       97.36     18.70 o 
   1  -9   1        3.45        7.46      4.67 o 
  -3  -8   1        2.51        0.50      3.98 o 
  -2  -8   1        3.69        4.77      4.77 o 
  -1  -8   1       74.13       51.52     13.13 o 
   0  -8   1        3.16        0.00      3.48 o 
   1  -8   1      143.40      135.45     16.91 o 
   2  -8   1        0.68        0.00      2.64 o 
   3  -8   1        0.01        0.00      3.38 o 
  -4  -7   1        9.65        9.95      5.57 o 
  -3  -7   1       44.26       31.33     10.44 o 
  -2  -7   1      485.52      480.55     32.92 o 
  -1  -7   1      167.36      176.43     18.90 o 
   0  -7   1      117.43      139.53     16.31 o 
   1  -7   1       84.38       88.69     15.12 o 
   2  -7   1      243.91      230.35     14.60 o 
   3  -7   1       17.37        8.75      5.47 o 
   4  -7   1      132.15      149.68     21.68 o 
   5  -7   1        1.06        2.69      4.28 o 
  -5  -6   1        9.81       10.76      3.71 o 
  -4  -6   1      178.58      176.36     24.86 o 
  -3  -6   1      209.15      233.41     22.28 o 
  -2  -6   1        3.40        2.98      3.08 o 
  -1  -6   1      818.18      802.68     37.49 o 
   0  -6   1       47.05       44.81      6.66 o 
   1  -6   1      885.02      924.01     36.20 o 
   2  -6   1       17.47       17.58      4.69 o 
   3  -6   1       18.24       18.60      7.26 o 
   4  -6   1        3.35        1.49      3.38 o 
   5  -6   1        0.50        0.00      2.78 o 
  -6  -5   1      116.25      138.34     15.22 o 
  -5  -5   1        3.95        1.11      1.93 o 
  -4  -5   1        0.09        0.00      2.29 o 
  -3  -5   1      194.28      200.21     21.53 o 
  -2  -5   1     1507.51     1514.66     49.73 o 
  -1  -5   1       22.17       19.30      3.99 o 
   0  -5   1      337.46      337.30     13.95 o 
   1  -5   1      324.55      299.99     13.75 o 
   2  -5   1        0.16        1.09      2.27 o 
   3  -5   1       90.23       18.93     36.35 o 
   4  -5   1        0.37        0.00      2.19 o 
   5  -5   1       76.19       51.12     13.13 o 
   6  -5   1       43.07       39.98     12.23 o 
  -6  -4   1       67.77       68.56     10.81 o 
  -5  -4   1      113.08      119.18     12.46 o 
  -4  -4   1      284.02      287.53     16.25 o 
  -3  -4   1      160.73      171.81     15.56 o 
  -2  -4   1      850.20      859.83     23.79 o 
  -1  -4   1      106.06      111.09     11.74 o 
   0  -4   1      471.88      477.54     14.74 o 
   1  -4   1      304.99      309.64     12.45 o 
   2  -4   1      182.58      184.41      7.38 o 
   3  -4   1       11.31       15.10      2.92 o 
   4  -4   1      227.56      225.66     20.39 o 
   5  -4   1      327.11      336.65     26.95 o 
   6  -4   1       16.06        8.25      6.17 o 
  -7  -3   1       79.18       72.91     11.70 o 
  -6  -3   1       48.28       52.21      9.28 o 
  -5  -3   1      121.85      136.67     12.03 o 
  -4  -3   1      167.95      155.91     11.46 o 
  -3  -3   1      373.09      381.75     16.21 o 
  -2  -3   1      602.70      668.92     19.23 o 
  -1  -3   1      313.79      356.44     18.20 o 
   0  -3   1       61.91       66.63      7.46 o 
   1  -3   1      967.02      972.39     14.51 o 
   2  -3   1      136.65      157.98      6.22 o 
   3  -3   1      939.16      970.21     24.16 o 
   4  -3   1      490.88      498.90     25.94 o 
   5  -3   1      492.36      491.09     30.73 o 
   6  -3   1        0.22        0.00      3.08 o 
   7  -3   1       55.85       60.17     14.42 o 
  -7  -2   1      318.30      296.17     28.14 o 
  -6  -2   1        8.57        7.51      3.99 o 
  -5  -2   1      186.85      202.93     13.49 o 
  -4  -2   1     1164.37     1228.15     30.08 o 
  -3  -2   1       36.26       29.81      5.14 o 
  -2  -2   1      650.21      576.40     16.20 o 
  -1  -2   1     1706.58     1687.90     33.32 o 
   0  -2   1     1734.21     1615.70     28.94 o 
   1  -2   1     4057.83     3987.93     40.68 o 
   2  -2   1     1021.38      973.33     13.68 o 
   3  -2   1     3858.09     4012.81     93.22 o 
   4  -2   1      548.16      539.04     13.63 o 
   5  -2   1       90.86       94.84      9.27 o 
   6  -2   1      250.23      251.49     15.25 o 
   7  -2   1       27.16       25.66      9.45 o 
  -7  -1   1      160.54      167.58     20.79 o 
  -6  -1   1      187.45      201.64     17.50 o 
  -5  -1   1     3607.97     3650.53     42.02 o 
  -4  -1   1       55.53       49.41      5.12 o 
  -3  -1   1     1363.47     1309.31     23.58 o 
  -2  -1   1      232.15      265.21      8.00 o 
  -1  -1   1     5695.26     5946.00     91.00 o 
   0  -1   1        0.88        0.60      0.80 o 
   1  -1   1      842.77      938.15     10.99 o 
   2  -1   1     1151.58     1251.93     42.17 o 
   3  -1   1       11.89        9.53      2.01 o 
   4  -1   1     2223.58     2259.71     27.55 o 
   5  -1   1       70.76       71.04      8.15 o 
   6  -1   1        2.35        0.40      2.45 o 
   7  -1   1        5.38        5.87      5.47 o 
  -7   0   1        4.30        3.58      4.97 o 
  -6   0   1       15.01       11.83      3.42 o 
  -5   0   1      307.86      294.50     12.07 o 
  -4   0   1     1789.41     1790.72     26.19 o 
  -3   0   1        4.94        5.33      1.75 o 
  -2   0   1     5817.19     5504.50     53.99 o 
  -1   0   1      159.95      167.76      4.42 o 
   1   0   1       10.69        9.45      2.29 o 
   2   0   1      138.24      116.70      4.31 o 
   3   0   1     2231.83     2241.12     23.50 o 
   4   0   1        2.18        1.28      1.39 o 
   5   0   1      130.43      130.96      7.79 o 
   6   0   1      358.22      367.61     17.90 o 
   7   0   1        9.27        3.68      5.67 o 
  -6   1   1        6.61        3.12      3.05 o 
  -5   1   1     2253.46     2222.93     48.87 o 
  -4   1   1       67.12       64.65      5.91 o 
  -3   1   1      187.29      167.65      6.95 o 
  -2   1   1      365.99      379.34     13.98 o 
  -1   1   1     9927.13     9832.98    131.42 o 
   0   1   1      300.72      321.55      6.47 o 
   1   1   1      504.11      559.73     10.38 o 
   2   1   1      663.75      604.94     13.98 o 
   3   1   1     1920.81     1995.48     22.13 o 
   4   1   1      463.62      455.08     13.25 o 
   5   1   1      189.47      190.14      9.27 o 
   6   1   1      342.63      356.34     27.25 o 
   7   1   1      143.68      151.37     21.08 o 
  -7   2   1       19.44       25.26      8.95 o 
  -6   2   1      435.87      460.66     31.03 o 
  -5   2   1      381.40      376.32     16.20 o 
  -4   2   1      459.66      457.19     13.20 o 
  -3   2   1        2.91        5.56      2.42 o 
  -2   2   1      438.82      520.79      9.81 o 
  -1   2   1      933.70      930.06     16.69 o 
   0   2   1     1005.61     1010.69     11.10 o 
   1   2   1    13287.43    13074.69    134.11 o 
   2   2   1        2.33        0.38      1.36 o 
   3   2   1      980.96      949.82     14.17 o 
   4   2   1       51.54       54.93      7.01 o 
   5   2   1        1.52        1.78      2.31 o 
   6   2   1      388.27      408.02     19.96 o 
   7   2   1        5.63        6.86      5.97 o 
  -7   3   1        2.50        3.58      4.77 o 
  -6   3   1        0.70        5.77      4.77 o 
  -5   3   1        1.45        0.99      2.59 o 
  -4   3   1      202.07      215.42     14.07 o 
  -3   3   1       14.42       14.11      2.53 o 
  -2   3   1      390.24      403.03     10.84 o 
  -1   3   1     5051.62     5084.78     30.10 o 
   0   3   1        5.17        1.23      0.95 o 
   1   3   1     1794.26     1771.44     17.34 o 
   2   3   1     1045.84     1033.87     22.71 o 
   3   3   1        1.16        0.00      1.32 o 
   4   3   1      637.29      675.18     22.62 o 
   5   3   1      673.90      671.65     24.73 o 
   6   3   1        8.75        3.50      3.38 o 
   7   3   1        0.46        1.39      4.57 o 
  -6   4   1      161.33      178.12     21.08 o 
  -5   4   1       74.95       84.73     15.51 o 
  -4   4   1      485.90      490.51     19.58 o 
  -3   4   1     1046.16     1120.73     30.48 o 
  -2   4   1       85.42       99.08      4.24 o 
  -1   4   1      564.39      576.01     17.19 o 
   0   4   1      516.57      473.52     14.40 o 
   1   4   1     2551.44     2556.77     24.78 o 
   2   4   1      636.44      613.79     19.34 o 
   3   4   1     1458.64     1466.63     32.73 o 
   4   4   1       41.90       30.83      9.15 o 
   5   4   1        0.44        0.08      1.93 o 
   6   4   1        0.45        0.00      2.35 o 
   7   4   1       49.07       58.58     16.11 o 
  -6   5   1      143.98      180.01     22.08 o 
  -5   5   1       15.39        7.96      5.87 o 
  -4   5   1      645.30      661.69     24.24 o 
  -3   5   1      350.47      338.07     17.95 o 
  -2   5   1       38.42       31.63      5.97 o 
  -1   5   1      621.33      643.91     20.17 o 
   0   5   1       73.49       76.29     10.04 o 
   1   5   1     1050.06     1076.46     18.27 o 
   2   5   1        0.09        0.00      1.74 o 
   3   5   1      180.71      191.16     21.83 o 
   4   5   1       14.52       13.05      7.16 o 
   5   5   1       17.29        8.32      3.55 o 
   6   5   1       10.21       19.39      5.66 o 
  -5   6   1       86.78       98.36     18.50 o 
  -4   6   1        6.72        5.47      4.67 o 
  -3   6   1      524.02      542.58     43.36 o 
  -2   6   1       47.65       55.34      7.95 o 
  -1   6   1        4.97        4.10      2.55 o 
   0   6   1      138.17      140.47     12.88 o 
   1   6   1       89.95       65.54     12.43 o 
   2   6   1       48.53       50.89      7.66 o 
   3   6   1     2047.89     2011.10     44.17 o 
   4   6   1      173.90      170.12     13.74 o 
   5   6   1      353.36      355.71     21.15 o 
   6   6   1      129.47      156.09     16.31 o 
  -5   7   1        4.57        0.20      4.28 o 
  -4   7   1        0.12        0.00      3.68 o 
  -3   7   1       36.32       39.57      7.66 o 
  -2   7   1      154.22      138.61     11.56 o 
  -1   7   1      666.09      664.07     24.81 o 
   0   7   1        0.16        0.00      1.99 o 
   1   7   1       93.35       94.98     15.81 o 
   2   7   1       54.07       43.46     11.64 o 
   3   7   1       47.35       45.41      8.27 o 
   4   7   1        1.01        0.00      2.51 o 
   5   7   1       44.65       42.20      8.69 o 
  -3   8   1       57.50       64.64     15.12 o 
  -2   8   1      191.14      204.12     15.04 o 
  -1   8   1        0.75        2.49      3.68 o 
   0   8   1      465.18      483.44     33.32 o 
   1   8   1       16.41       10.94      5.87 o 
   2   8   1       30.42       30.13     10.54 o 
   3   8   1      820.07      787.46     46.34 o 
   4   8   1        0.17        1.79      4.28 o 
  -2   9   1       11.64       21.48      8.85 o 
  -1   9   1      172.89      181.30     21.48 o 
   0   9   1       64.78       69.52     15.22 o 
   1   9   1       60.77       64.35     16.11 o 
   2   9   1       50.56       42.47     13.03 o 
  -1  -9   2        7.07        3.08      4.67 o 
   0  -9   2       72.13       71.41     16.71 o 
   1  -9   2        0.03        0.90      4.08 o 
  -2  -8   2      114.48      106.51     19.09 o 
  -1  -8   2        4.06        3.08      3.98 o 
   0  -8   2        2.33        1.19      3.28 o 
   1  -8   2       60.47       62.75     14.22 o 
   2  -8   2       79.56       77.97     15.51 o 
   3  -8   2      102.40      138.44     20.98 o 
  -4  -7   2      332.29      346.09     30.93 o 
  -2  -7   2      252.92      256.98     24.17 o 
  -1  -7   2       23.07        8.65      4.67 o 
   0  -7   2      442.86      448.53     29.74 o 
   1  -7   2      219.15      219.37     14.02 o 
   2  -7   2      103.19      125.08     11.08 o 
   3  -7   2       34.13       30.53     10.54 o 
   4  -7   2       47.24       49.92     13.92 o 
  -5  -6   2       45.33       52.41     13.82 o 
  -4  -6   2       59.76       60.96     14.22 o 
  -3  -6   2      567.98      553.15     35.11 o 
  -2  -6   2      169.11      177.02     18.50 o 
  -1  -6   2       41.30       31.13      8.75 o 
   0  -6   2      123.51      126.52      9.62 o 
   1  -6   2       92.67       89.55      9.24 o 
   2  -6   2        0.50        0.69      2.29 o 
   3  -6   2       39.06       35.21     10.14 o 
   4  -6   2       36.01       37.89     11.54 o 
   5  -6   2       19.24        4.67      5.27 o 
  -6  -5   2       39.27       45.63      9.55 o 
  -5  -5   2      104.51      100.69     12.61 o 
  -4  -5   2      232.71      263.87     16.90 o 
  -3  -5   2       63.09       58.08     12.43 o 
  -2  -5   2      254.58      261.66     20.88 o 
  -1  -5   2       34.52       43.66      9.95 o 
   0  -5   2       44.35       36.40      8.85 o 
   1  -5   2       86.86       94.42      7.96 o 
   2  -5   2      507.61      533.32     14.36 o 
   3  -5   2      222.01      188.46     18.60 o 
   4  -5   2        9.59        8.55      4.77 o 
   5  -5   2       27.23       34.61     10.74 o 
   6  -5   2      104.44      103.93     19.09 o 
  -6  -4   2       11.31       10.56      4.78 o 
  -5  -4   2      130.75      114.17     12.59 o 
  -4  -4   2      505.44      522.54     22.50 o 
  -3  -4   2       27.02       24.66      5.41 o 
  -2  -4   2      215.17      207.95     17.50 o 
  -1  -4   2      295.27      288.51     18.90 o 
   0  -4   2     1005.59     1002.28     32.62 o 
   1  -4   2      346.19      324.81     17.60 o 
   2  -4   2     1175.03     1220.62     19.65 o 
   3  -4   2        1.81        3.00      1.70 o 
   4  -4   2      585.93      573.74     32.72 o 
   5  -4   2        0.03        0.00      2.78 o 
   6  -4   2        7.20        1.99      3.98 o 
  -7  -3   2        2.59        0.00      2.81 o 
  -6  -3   2      194.96      172.74     14.50 o 
  -5  -3   2      187.64      192.17     19.49 o 
  -4  -3   2       18.86       23.51      5.52 o 
  -3  -3   2        9.81        8.15      3.93 o 
  -2  -3   2      873.91      883.67     22.85 o 
  -1  -3   2        1.13        2.78      2.29 o 
   0  -3   2      140.42      128.89     10.24 o 
   1  -3   2      423.64      345.10     33.61 o 
   2  -3   2      279.28      282.34      8.53 o 
   3  -3   2       73.42       62.75      4.54 o 
   4  -3   2       99.01       97.61     11.29 o 
   5  -3   2      103.73       92.49      9.12 o 
   6  -3   2       23.79       43.16     11.64 o 
   7  -3   2       64.10       46.44     12.73 o 
  -7  -2   2       26.93       29.63      7.45 o 
  -6  -2   2      683.61      697.45     27.81 o 
  -5  -2   2      346.40      332.50     17.67 o 
  -4  -2   2      281.56      288.05     15.12 o 
  -3  -2   2      186.73      190.86     11.04 o 
  -2  -2   2      745.17      757.80     19.41 o 
   0  -2   2      929.72      778.61     20.88 o 
   1  -2   2     1564.11     1494.64     32.37 o 
   2  -2   2     2550.88     2519.67     24.71 o 
   3  -2   2     2143.56     2217.46     32.64 o 
   4  -2   2      526.46      567.09     18.92 o 
   5  -2   2       12.21        7.05      3.14 o 
   6  -2   2      160.64      149.63     11.85 o 
   7  -2   2        1.07        0.10      3.38 o 
  -7  -1   2      330.32      335.35     29.04 o 
  -6  -1   2       27.35       22.12      6.08 o 
  -5  -1   2     1963.94      908.28    718.71 o 
  -4  -1   2        0.40        0.00      1.12 o 
  -3  -1   2      367.12      174.55    133.52 o 
  -2  -1   2     1002.39     1031.98     27.55 o 
  -1  -1   2      220.34      220.58     11.54 o 
   0  -1   2     1389.78     1409.73     22.77 o 
   1  -1   2      917.95      972.74     21.08 o 
   2  -1   2     1276.40     1413.34     15.30 o 
   3  -1   2      312.44      376.65      9.00 o 
   4  -1   2      299.25      301.73     10.74 o 
   5  -1   2        5.78        2.78      2.66 o 
   6  -1   2      622.52      622.56     23.80 o 
   7  -1   2        0.05        2.39      4.77 o 
  -7   0   2       44.31       42.47     11.74 o 
  -6   0   2     1471.78     1515.69     30.60 o 
  -5   0   2       14.98       11.85      3.43 o 
  -4   0   2      344.96      329.68     11.74 o 
  -3   0   2       18.26       17.40      2.96 o 
  -2   0   2      888.92      913.40     14.47 o 
  -1   0   2       99.93       96.27      7.16 o 
   0   0   2      476.72      396.52     10.44 o 
   1   0   2      129.69      147.19      7.96 o 
   2   0   2      934.27      866.43     12.88 o 
   3   0   2      820.43      897.86     21.24 o 
   4   0   2     1828.19     1893.52     24.56 o 
   5   0   2      660.63      621.84     32.12 o 
   6   0   2      173.99      162.25     12.06 o 
   7   0   2      224.72      204.97     22.08 o 
  -6   1   2       34.04       36.45      5.65 o 
  -5   1   2       99.56      101.74      7.73 o 
  -4   1   2      917.31      920.03     23.07 o 
  -3   1   2       48.42       52.25      4.46 o 
  -2   1   2     1656.51     1589.39     42.70 o 
  -1   1   2       11.76        5.37      1.79 o 
   0   1   2     1510.23     1504.84     15.05 o 
   1   1   2     1824.43     1903.17     32.82 o 
   2   1   2      635.78      606.19     13.26 o 
   3   1   2        0.81        0.00      0.87 o 
   4   1   2      367.15      389.06     11.30 o 
   5   1   2     1182.73     1143.47     21.93 o 
   6   1   2      288.23      318.35     25.76 o 
   7   1   2      214.67      180.51     21.48 o 
  -7   2   2        7.74       10.44      5.37 o 
  -6   2   2      217.57      195.32     20.39 o 
  -5   2   2       31.31       21.14      8.40 o 
  -4   2   2       16.91       12.64      3.02 o 
  -3   2   2     1569.40     1667.32     28.30 o 
  -2   2   2      109.35      117.98      4.84 o 
  -1   2   2     8924.39     8582.68     54.92 o 
   0   2   2      267.73      295.81      6.19 o 
   1   2   2      199.80      160.01     16.26 o 
   2   2   2      510.16      583.69     17.55 o 
   3   2   2      387.50      440.50      9.63 o 
   4   2   2     1403.99     1463.12     30.43 o 
   5   2   2        1.42        1.75      2.35 o 
   6   2   2      499.05      460.46     32.12 o 
   7   2   2        4.44        1.69      4.08 o 
  -7   3   2      169.17      169.57     23.17 o 
  -6   3   2       41.56       40.18     11.24 o 
  -5   3   2        0.05        0.00      3.33 o 
  -4   3   2     1280.92     1280.66     31.06 o 
  -3   3   2      768.96      783.80     14.36 o 
  -2   3   2     1003.03      978.53     22.66 o 
  -1   3   2      637.36      610.29     16.24 o 
   0   3   2      292.98      274.80      7.06 o 
   1   3   2     4253.38     4236.93     40.18 o 
   2   3   2       47.21       50.72      5.75 o 
   3   3   2       12.47       15.02      3.87 o 
   4   3   2      591.63      575.07     20.61 o 
   5   3   2      100.70       94.64     10.25 o 
   6   3   2       31.68       23.48      7.46 o 
   7   3   2       52.71       54.90     14.62 o 
  -6   4   2       98.87      103.33     18.60 o 
  -5   4   2        0.58        0.00      2.88 o 
  -4   4   2      493.02      474.48     20.64 o 
  -3   4   2      175.96      176.31     11.53 o 
  -2   4   2     1794.04     1729.86     45.00 o 
  -1   4   2      672.25      712.28     19.57 o 
   0   4   2      660.74      655.67     12.51 o 
   1   4   2       19.03       13.84      2.31 o 
   2   4   2     2466.25     2570.22     38.99 o 
   3   4   2       51.56       50.92      7.17 o 
   4   4   2       23.69       26.79      5.96 o 
   5   4   2        3.37        4.26      2.67 o 
   6   4   2       45.20       33.43      7.10 o 
   7   4   2       32.20       34.01     12.13 o 
  -6   5   2        0.49        0.00      3.68 o 
  -5   5   2       14.88       16.51      7.46 o 
  -4   5   2      157.07      143.51     11.66 o 
  -3   5   2        0.19        2.39      2.67 o 
  -2   5   2      304.83      270.83     21.98 o 
  -1   5   2       23.33       22.80      4.91 o 
   0   5   2       68.44       72.75      7.16 o 
   1   5   2      212.55      115.79     86.12 o 
   2   5   2     1224.85     1186.60     28.82 o 
   3   5   2      209.65      206.82     13.05 o 
   4   5   2       35.64       33.70      6.79 o 
   5   5   2      170.05      172.11     13.71 o 
   6   5   2       29.18       28.53      6.96 o 
  -5   6   2        6.29        3.08      4.77 o 
  -4   6   2        0.28        0.00      2.04 o 
  -3   6   2      215.90      213.84     14.26 o 
  -2   6   2        0.27        0.00      1.70 o 
  -1   6   2       12.22       16.85      4.58 o 
   0   6   2      230.78      226.03     12.63 o 
   1   6   2      955.03      985.40     25.96 o 
   2   6   2     1394.65     1380.79     33.55 o 
   3   6   2     1047.80     1125.74     43.86 o 
   4   6   2       78.68       85.62     10.97 o 
   5   6   2      112.41      118.14     13.36 o 
   6   6   2        7.79        6.12      4.08 o 
  -5   7   2      295.32      340.23     31.82 o 
  -4   7   2       87.96      101.04     18.70 o 
  -3   7   2      572.89      607.72     33.02 o 
  -2   7   2      436.23      410.21     20.18 o 
  -1   7   2      450.77      431.58     19.72 o 
   0   7   2       21.05       20.39      7.66 o 
   1   7   2       32.88       37.99     10.64 o 
   2   7   2     1195.27     1256.12     41.97 o 
   3   7   2        7.46       11.99      4.19 o 
   4   7   2      216.09      219.82     16.31 o 
   5   7   2       90.69      101.64     18.90 o 
  -3   8   2      133.17      102.59     12.66 o 
  -2   8   2       27.92       28.51      6.75 o 
  -1   8   2        2.60        0.00      2.98 o 
   0   8   2        1.38        3.58      4.28 o 
   1   8   2       60.32       64.05     14.82 o 
   2   8   2        6.32        0.99      3.68 o 
   3   8   2        0.32        0.00      3.58 o 
   4   8   2      107.01       97.35     13.12 o 
  -2   9   2      155.02      148.98     21.88 o 
  -1   9   2       44.09       46.15     13.03 o 
   0   9   2       30.86       33.91     11.04 o 
   1   9   2        0.20        1.99      3.58 o 
   2   9   2      106.15       85.63     18.50 o 
  -3  -8   3       51.98       31.03     11.34 o 
  -2  -8   3       13.81       11.54      5.67 o 
  -1  -8   3       88.90      102.93     18.00 o 
   0  -8   3       40.56       55.20     12.93 o 
   1  -8   3      274.78      332.47     26.75 o 
   2  -8   3       24.13       16.21      7.16 o 
   3  -8   3        5.77        3.88      4.87 o 
  -4  -7   3       45.29       31.82     10.44 o 
  -3  -7   3        0.01        0.00      2.98 o 
  -2  -7   3        1.23        3.18      3.28 o 
  -1  -7   3        8.69        9.55      5.07 o 
   0  -7   3        0.09        1.59      2.88 o 
   1  -7   3       91.52      107.57     10.93 o 
   2  -7   3       70.42       79.96     14.72 o 
   3  -7   3       73.32       68.92     15.02 o 
   4  -7   3       22.40       25.56     10.34 o 
  -5  -6   3      189.91      156.24     22.97 o 
  -4  -6   3        1.04        1.49      3.28 o 
  -3  -6   3       27.86       16.11      7.66 o 
  -2  -6   3      174.17      153.75     17.40 o 
  -1  -6   3       33.86       15.81      6.17 o 
   0  -6   3       13.23       19.89      6.66 o 
   1  -6   3        0.01        0.00      2.05 o 
   2  -6   3       83.13       85.03      9.29 o 
   3  -6   3       24.66       20.79      8.16 o 
   4  -6   3      471.93      484.13     34.31 o 
   5  -6   3       39.01       37.10     11.64 o 
  -5  -5   3        2.70        0.00      3.18 o 
  -4  -5   3        3.01        0.99      2.49 o 
  -3  -5   3      271.58      241.97     22.18 o 
  -1  -5   3      508.91      481.45     27.55 o 
   0  -5   3      564.62      564.19     27.95 o 
   1  -5   3        0.13        2.19      3.08 o 
   2  -5   3       12.18       11.26      4.40 o 
   3  -5   3      299.33      305.82     24.07 o 
   4  -5   3      154.52      151.86     18.00 o 
   5  -5   3      125.20      133.37     19.79 o 
   6  -5   3      205.80      168.57     23.47 o 
  -6  -4   3       24.77       32.58      7.71 o 
  -5  -4   3       54.34       62.62     10.28 o 
  -4  -4   3       62.86       46.25     11.44 o 
  -3  -4   3      181.18      197.61     18.50 o 
  -2  -4   3      875.65      821.97     35.40 o 
  -1  -4   3      212.46      235.20     17.50 o 
   0  -4   3       71.96       73.30     10.04 o 
   1  -4   3        5.99       10.34      4.28 o 
   2  -4   3       12.77       12.24      3.23 o 
   3  -4   3      307.22      292.86     13.71 o 
   4  -4   3        8.10        6.54      3.03 o 
   5  -4   3      302.82      334.46     27.15 o 
   6  -4   3        0.55        3.38      3.78 o 
  -6  -3   3       16.99       20.93      5.85 o 
  -5  -3   3      100.83      107.49     11.98 o 
  -4  -3   3      215.89      208.57     13.84 o 
  -3  -3   3     1433.10     1516.45     48.43 o 
  -2  -3   3     1608.85     1648.22     46.15 o 
  -1  -3   3     1552.12     1516.94     39.98 o 
   0  -3   3        5.29        3.58      2.29 o 
   1  -3   3      205.16      211.53     13.33 o 
   2  -3   3       58.82       69.08      5.11 o 
   3  -3   3       66.30       66.29      5.69 o 
   4  -3   3        8.50        6.17      2.98 o 
   5  -3   3       65.21       58.40      8.17 o 
   6  -3   3        0.23        2.88      3.88 o 
   7  -3   3        1.65        0.00      4.08 o 
  -7  -2   3        2.69        3.71      3.72 o 
  -6  -2   3      128.02      126.35     13.30 o 
  -5  -2   3      173.16      178.49     13.35 o 
  -4  -2   3       23.36       21.54      5.27 o 
  -3  -2   3     2829.47     2911.24     97.31 o 
  -2  -2   3       47.43       86.62      9.95 o 
  -1  -2   3     1751.71     1822.16     39.48 o 
   0  -2   3      309.00      261.06     12.93 o 
   1  -2   3      441.93      447.55     10.99 o 
   2  -2   3       63.21       85.06      4.46 o 
   3  -2   3       69.97       81.74      5.35 o 
   4  -2   3      131.86      134.28      9.60 o 
   5  -2   3       17.09        9.19      3.61 o 
   6  -2   3        0.43        0.19      3.38 o 
   7  -2   3       11.46        7.96      4.87 o 
  -7  -1   3      114.36      124.23     13.92 o 
  -6  -1   3        0.80        0.47      2.58 o 
  -5  -1   3        3.24        0.98      2.29 o 
  -4  -1   3        9.05        9.35      3.69 o 
  -3  -1   3      625.07      747.77     35.06 o 
  -2  -1   3     1889.53     1965.77     43.46 o 
  -1  -1   3     1953.29     1943.00     37.20 o 
   0  -1   3      804.27      839.08     19.79 o 
   1  -1   3      818.34      796.80     27.20 o 
   2  -1   3     1130.15     1050.21     27.95 o 
   3  -1   3      982.11     1043.67     16.71 o 
   4  -1   3      452.71      414.13     27.90 o 
   5  -1   3       83.66       85.45      9.00 o 
   6  -1   3      153.80      144.15     11.69 o 
   7  -1   3      115.22      106.91     17.60 o 
  -7   0   3       32.57       38.19     11.74 o 
  -6   0   3       62.13       60.17      7.33 o 
  -5   0   3      309.50      324.54     13.39 o 
  -4   0   3      183.33      210.25      9.80 o 
  -3   0   3       59.36       64.91      5.33 o 
  -2   0   3     3112.86     3198.58     53.31 o 
  -1   0   3      366.37      319.24     14.42 o 
   0   0   3     3741.51     3579.68     38.99 o 
   1   0   3     3029.56     2998.02     23.25 o 
   2   0   3     1110.84     1055.49     28.14 o 
   3   0   3     1592.67     1601.89     37.34 o 
   4   0   3       82.84       72.89      4.89 o 
   5   0   3      344.14      337.02     15.75 o 
   6   0   3       15.37       17.14      5.27 o 
   7   0   3       21.35       15.02      7.26 o 
  -6   1   3      357.14      337.45     18.42 o 
  -5   1   3        2.12        0.44      1.71 o 
  -4   1   3      682.87      664.94     16.99 o 
  -3   1   3       19.23       25.98      3.64 o 
  -2   1   3       62.92       49.56      5.31 o 
  -1   1   3     3019.02     2682.72     30.10 o 
   0   1   3      430.59      442.46     14.82 o 
   1   1   3     5640.71     5432.23     40.33 o 
   2   1   3      400.48      436.48     11.22 o 
   3   1   3     2529.74     2569.15     52.81 o 
   4   1   3      102.65      118.53      6.24 o 
   5   1   3       17.63       15.73      4.82 o 
   6   1   3       90.58       94.38     15.81 o 
   7   1   3       41.37       53.31     13.92 o 
  -7   2   3       99.69      100.05     18.00 o 
  -6   2   3      282.81      303.18     17.83 o 
  -5   2   3     1237.86     1204.68     32.81 o 
  -4   2   3      590.15      582.30     15.67 o 
  -3   2   3     1332.88     1343.17     28.07 o 
  -2   2   3      455.26      534.01     16.37 o 
  -1   2   3      257.68      288.67      6.21 o 
   0   2   3     1566.14     1745.95     38.69 o 
   1   2   3      433.45      492.77     12.30 o 
   2   2   3      184.73      185.19      8.57 o 
   3   2   3      100.26      114.46      5.23 o 
   4   2   3        0.06        1.94      1.91 o 
   5   2   3      419.64      109.83    214.02 o 
   6   2   3       66.66       70.61     15.02 o 
   7   2   3       50.63       60.57     15.42 o 
  -6   3   3       81.27       83.64     16.41 o 
  -5   3   3      235.60      237.96     26.01 o 
  -4   3   3       12.32       10.01      3.77 o 
  -3   3   3        4.22        6.60      2.66 o 
  -2   3   3      273.13      281.20     12.83 o 
  -1   3   3     1173.26     1193.67     23.80 o 
   0   3   3      440.11      444.01      9.21 o 
   1   3   3      205.83      217.00      9.23 o 
   2   3   3     1660.68     1785.63     29.47 o 
   3   3   3       77.34       75.30      7.52 o 
   4   3   3      100.14      102.63      9.14 o 
   5   3   3       26.92       35.02      6.47 o 
   6   3   3      301.19      301.54     26.95 o 
   7   3   3       41.44       52.91     14.12 o 
  -6   4   3      177.38      164.99     22.48 o 
  -5   4   3      139.86      157.10     13.08 o 
  -4   4   3      869.42      838.23     27.28 o 
  -3   4   3      763.93      799.80     30.53 o 
  -2   4   3      262.41      279.66     13.83 o 
  -1   4   3        7.33        5.15      3.23 o 
   0   4   3      174.97      155.43      6.18 o 
   1   4   3      114.86       55.03     40.12 o 
   2   4   3        2.65        1.21      1.82 o 
   3   4   3      387.51      410.74     21.83 o 
   4   4   3       27.85       22.10      5.18 o 
   5   4   3      985.41      993.48     41.87 o 
   6   4   3      106.31      103.80     11.96 o 
   7   4   3      522.20      554.45     40.87 o 
  -6   5   3       15.75        9.95      6.86 o 
  -5   5   3      134.63      138.54     20.49 o 
  -4   5   3        0.16        0.09      1.94 o 
  -3   5   3      634.64      622.34     37.44 o 
  -2   5   3     1465.64     1477.28     33.82 o 
  -1   5   3       48.11       50.32      6.99 o 
   0   5   3      546.81      541.52     21.98 o 
   1   5   3      908.74      923.38     17.05 o 
   2   5   3      665.75      641.97     21.13 o 
   3   5   3       32.41       34.15      6.48 o 
   4   5   3      161.59      157.74     12.30 o 
   5   5   3      384.90      424.96     31.23 o 
   6   5   3       50.16       40.10      8.15 o 
  -5   6   3        7.06        6.56      6.17 o 
  -4   6   3        0.61        0.23      2.78 o 
  -3   6   3      932.05      994.95     31.37 o 
  -2   6   3      213.85      180.67     12.62 o 
  -1   6   3      613.50      626.41     22.39 o 
   0   6   3      255.27      250.54     13.35 o 
   1   6   3      663.48      693.68     34.81 o 
   2   6   3       13.07       10.57      3.75 o 
   3   6   3       60.63       60.01      8.85 o 
   4   6   3        0.32        0.70      2.15 o 
   5   6   3       92.86       87.30     12.43 o 
   6   6   3      144.16      148.32     15.63 o 
  -4   7   3        4.82        2.00      2.96 o 
  -3   7   3      101.30       93.03     11.59 o 
  -2   7   3      171.12      185.58     16.31 o 
  -1   7   3       51.68       32.20      6.53 o 
   0   7   3      191.04      217.30     20.88 o 
   1   7   3      357.40      370.26     27.65 o 
   2   7   3      284.78      277.97     24.56 o 
   3   7   3      120.42      125.85     12.73 o 
   4   7   3        5.41        4.57      5.62 o 
   5   7   3        0.02        0.03      2.66 o 
  -3   8   3      202.89      168.23     14.47 o 
  -2   8   3       81.07       95.97     11.88 o 
  -1   8   3        6.97        2.39      4.28 o 
   0   8   3        0.78        3.88      3.38 o 
   1   8   3        2.86        3.58      3.18 o 
   2   8   3       39.83       47.84     12.63 o 
   3   8   3       82.27       75.58     17.01 o 
   4   8   3      143.99      132.15     16.66 o 
  -2   9   3      111.54      111.98     19.79 o 
  -1   9   3       76.19       70.21     16.21 o 
   0   9   3        0.21        0.00      3.18 o 
   1   9   3       59.26       52.91     14.22 o 
   2   9   3       13.55        6.66      5.37 o 
  -2  -8   4        0.84        4.57      4.38 o 
  -1  -8   4      105.74      107.81     18.70 o 
   0  -8   4        8.56        4.08      4.77 o 
   2  -8   4       27.25       17.01      7.66 o 
   3  -8   4       20.66       22.18      8.85 o 
  -4  -7   4        2.34        3.58      3.88 o 
  -3  -7   4       21.65       18.30      8.65 o 
  -2  -7   4       18.04       18.50      8.06 o 
  -1  -7   4       82.99       84.04     15.81 o 
   0  -7   4       28.70       19.00      7.46 o 
   1  -7   4      265.15      265.79     15.75 o 
   2  -7   4       76.43       62.65     13.72 o 
   3  -7   4      557.70      544.20     36.70 o 
   4  -7   4        0.60        1.59      3.88 o 
  -5  -6   4       45.99       65.24     16.31 o 
  -4  -6   4       10.06        6.76      4.28 o 
  -3  -6   4       54.31       63.45     14.72 o 
  -2  -6   4      209.09      184.58     20.19 o 
  -1  -6   4       47.71       56.29     12.13 o 
   0  -6   4      219.22      216.61     19.09 o 
   1  -6   4      456.18      467.62     27.05 o 
   2  -6   4      314.54      347.88     25.96 o 
   3  -6   4      179.45      182.99     19.99 o 
   4  -6   4       87.27       84.43     16.71 o 
   5  -6   4       60.60       45.75     13.82 o 
  -5  -5   4      111.40       92.59     18.20 o 
  -4  -5   4       80.52       73.59     15.22 o 
  -3  -5   4      106.45      101.74     16.51 o 
  -2  -5   4        1.13        0.00      1.89 o 
   0  -5   4      181.08      187.87     16.51 o 
   1  -5   4        3.24        0.80      3.28 o 
   2  -5   4      368.21      375.34     15.01 o 
   3  -5   4      290.68      297.79     15.26 o 
   4  -5   4        0.04        0.00      2.39 o 
   5  -5   4      149.38      106.61     18.40 o 
   6  -5   4        0.07        0.00      3.78 o 
  -6  -4   4      217.64      242.17     26.06 o 
  -5  -4   4       40.53       33.42     10.84 o 
  -4  -4   4      262.10      254.80     23.37 o 
  -3  -4   4       34.69       45.55     11.24 o 
  -2  -4   4       73.61       74.79     12.63 o 
  -1  -4   4      106.93      100.65     11.93 o 
   0  -4   4      439.10      425.06     22.28 o 
   1  -4   4      268.80      270.01     16.31 o 
   2  -4   4      143.01      129.54      8.06 o 
   3  -4   4       83.22       80.58      8.41 o 
   4  -4   4       95.87       97.48      9.39 o 
   5  -4   4       25.30       18.60      7.96 o 
   6  -4   4        2.63        0.00      3.38 o 
  -6  -3   4      362.92      426.05     33.42 o 
  -5  -3   4      191.29      178.91     20.19 o 
  -4  -3   4       23.18       22.08      7.66 o 
  -3  -3   4      132.44      127.50     14.62 o 
  -2  -3   4      231.24      275.68     19.79 o 
  -1  -3   4       44.18       41.27      8.25 o 
   0  -3   4       87.02       90.60      9.35 o 
   1  -3   4     1142.50     1152.39     23.72 o 
   2  -3   4        0.75        2.14      1.69 o 
   3  -3   4      156.85      168.17     14.02 o 
   4  -3   4       31.22       22.02      8.11 o 
   5  -3   4      650.90      662.91     36.25 o 
   6  -3   4      116.38       95.77     16.61 o 
   7  -3   4      278.02      283.54     27.45 o 
  -6  -2   4        5.07        5.85      3.99 o 
  -5  -2   4      117.35      122.19     12.36 o 
  -4  -2   4      227.60      252.31     21.28 o 
  -3  -2   4       17.95       25.46      7.66 o 
  -2  -2   4      424.45      488.91     24.47 o 
  -1  -2   4      840.55      805.66     27.85 o 
   0  -2   4      152.18      157.73     10.84 o 
   1  -2   4     2097.25     2106.00     70.06 o 
   2  -2   4        6.68        5.97      3.08 o 
   3  -2   4        4.91        1.89      2.78 o 
   4  -2   4      916.50      917.41     28.24 o 
   5  -2   4        0.53        0.66      2.01 o 
   6  -2   4      272.03      301.53     29.19 o 
   7  -2   4       13.21        5.97      5.67 o 
  -7  -1   4      101.16      104.53     13.54 o 
  -6  -1   4        0.53        0.00      2.63 o 
  -5  -1   4       91.14       91.23     10.49 o 
  -4  -1   4      137.81      142.96     10.90 o 
  -3  -1   4      176.76      129.69     13.62 o 
  -2  -1   4      222.80      174.24     13.92 o 
  -1  -1   4     1652.69     1543.80     35.90 o 
   0  -1   4     4097.23     4276.24     50.42 o 
   1  -1   4      365.64      300.63     15.81 o 
   2  -1   4      528.19      525.80     21.38 o 
   3  -1   4      519.04      550.27     24.37 o 
   4  -1   4      221.68      238.61     20.39 o 
   5  -1   4      423.41      435.41     32.87 o 
   6  -1   4        4.51        3.41      2.81 o 
   7  -1   4      267.93      284.63     25.96 o 
  -7   0   4      137.57      116.86     19.59 o 
  -6   0   4       13.17       10.83      4.39 o 
  -5   0   4      226.66      216.74     11.22 o 
  -4   0   4      603.45      633.56     22.68 o 
  -3   0   4       16.28       21.78      6.76 o 
  -2   0   4     2505.78     2394.41     49.63 o 
  -1   0   4      605.82      520.93     20.19 o 
   0   0   4     1117.99     1048.76     20.44 o 
   1   0   4     3866.74     3699.58     63.05 o 
   2   0   4        1.02        0.00      1.69 o 
   3   0   4       85.80       95.95     10.14 o 
   4   0   4       25.26       19.74      4.30 o 
   5   0   4       55.28       51.99      7.28 o 
   6   0   4       11.97        9.23      3.98 o 
   7   0   4        0.19        0.00      3.48 o 
  -6   1   4      149.14      152.50     12.80 o 
  -5   1   4      303.98      292.45     12.94 o 
  -4   1   4        8.57       11.16      3.10 o 
  -3   1   4        0.17        5.41      2.72 o 
  -2   1   4       64.59       47.45      5.65 o 
  -1   1   4     1897.18     1634.40     36.20 o 
   0   1   4       71.61       73.46      4.66 o 
   1   1   4      951.34      853.28     15.32 o 
   2   1   4       16.35       16.70      2.78 o 
   3   1   4     1046.62     1122.52     20.31 o 
   4   1   4      137.93      130.21      6.43 o 
   5   1   4      405.56      383.68     16.37 o 
   6   1   4        9.21        9.35      6.07 o 
   7   1   4       13.44        8.25      5.57 o 
  -7   2   4      315.96      318.84     29.04 o 
  -6   2   4      142.15      128.24     13.06 o 
  -5   2   4       23.78       16.08      4.77 o 
  -4   2   4      301.53      337.53     16.63 o 
  -3   2   4      992.13      984.87     25.90 o 
  -2   2   4      541.05      574.01     17.93 o 
  -1   2   4     1509.55     1542.39     27.24 o 
   0   2   4      990.13     1076.18     18.00 o 
   1   2   4      349.05      295.89     10.04 o 
   2   2   4       80.99       72.24      5.55 o 
   3   2   4       45.35       39.03      5.15 o 
   4   2   4      982.24      986.87     24.23 o 
   5   2   4      279.33      276.97     23.17 o 
   6   2   4      115.58      129.49     18.90 o 
   7   2   4       43.57       50.32     13.72 o 
  -6   3   4        2.88        3.04      4.03 o 
  -5   3   4       36.62       24.20      9.90 o 
  -4   3   4       16.54       17.51      4.82 o 
  -3   3   4      664.13      733.41     23.39 o 
  -2   3   4       25.78       30.32      5.32 o 
  -1   3   4        1.05        0.36      0.71 o 
   0   3   4      176.61      186.31      6.48 o 
   1   3   4      623.61      650.55     16.27 o 
   2   3   4      952.46      949.58     21.76 o 
   3   3   4      133.52      143.28      9.41 o 
   4   3   4      785.56      774.25     23.42 o 
   5   3   4        0.35        0.00      1.67 o 
   6   3   4      140.63      157.83     19.69 o 
   7   3   4        2.49        1.99      3.98 o 
  -6   4   4        0.96        0.00      3.68 o 
  -5   4   4       43.58       49.90      8.49 o 
  -4   4   4      373.17      374.30     19.44 o 
  -3   4   4      315.50      326.98     16.54 o 
  -2   4   4      133.50      104.58     12.63 o 
  -1   4   4       44.31       33.05      5.55 o 
   0   4   4      813.97      836.90     22.93 o 
   1   4   4      438.14      390.60     13.79 o 
   2   4   4      524.69      566.64     18.37 o 
   3   4   4      767.63      752.48     23.07 o 
   4   4   4       10.84       16.08      6.96 o 
   5   4   4      485.15      512.28     33.22 o 
   6   4   4        1.98        0.70      3.18 o 
   7   4   4        1.09        6.46      5.47 o 
  -6   5   4       53.44       40.97     12.83 o 
  -5   5   4       53.96       60.60      9.70 o 
  -4   5   4      751.62      779.41     28.53 o 
  -3   5   4      413.67      411.13     19.49 o 
  -2   5   4     1131.77     1145.64     30.59 o 
  -1   5   4      256.13      247.42     13.52 o 
   0   5   4      956.79      993.22     24.92 o 
   1   5   4      227.54      207.96     11.14 o 
   2   5   4      840.46      877.38     24.76 o 
   3   5   4       74.67       74.40      8.93 o 
   4   5   4      483.22      466.21     20.85 o 
   5   5   4      125.41      119.21     12.44 o 
   6   5   4       69.85       70.31     16.01 o 
  -5   6   4      113.64      100.84     19.59 o 
  -4   6   4      258.77      268.67     17.49 o 
  -3   6   4      907.31      937.77     31.20 o 
  -2   6   4       58.64       54.46      8.37 o 
  -1   6   4        1.99        0.00      2.69 o 
   0   6   4        2.84        4.14      2.85 o 
   1   6   4      226.35      218.89     19.79 o 
   2   6   4        0.23        0.00      1.85 o 
   3   6   4       18.83       13.22      4.18 o 
   4   6   4        0.01        0.00      1.93 o 
   5   6   4        7.47        2.64      3.11 o 
   6   6   4      105.79       99.26     13.25 o 
  -4   7   4       58.22       62.59     16.61 o 
  -3   7   4        6.41        7.90      3.82 o 
  -2   7   4        3.76        4.43      3.16 o 
  -1   7   4      196.62      185.93     13.32 o 
   0   7   4        0.09        4.48      3.88 o 
   1   7   4       80.36       93.39     16.11 o 
   2   7   4        5.64        0.00      2.78 o 
   3   7   4      131.65      138.64     12.75 o 
   4   7   4        4.60        0.28      2.78 o 
   5   7   4        0.23        2.28      2.91 o 
  -3   8   4       27.01       24.68      6.40 o 
  -2   8   4       78.58       90.29     18.25 o 
  -1   8   4       39.67       28.84      9.65 o 
   0   8   4      334.55      344.30     28.64 o 
   1   8   4      202.94      186.57     21.18 o 
   2   8   4      188.96      199.20     22.48 o 
   3   8   4        0.28        0.50      3.78 o 
   4   8   4        8.82       11.74      7.36 o 
  -1   9   4       85.24       94.18     18.60 o 
   0   9   4        1.14        2.98      4.28 o 
   1   9   4      154.03      208.35     24.17 o 
   2   9   4       21.94       19.09      8.65 o 
  -2  -8   5      309.38      334.26     31.23 o 
  -1  -8   5        1.36        5.07      4.48 o 
   0  -8   5      181.53      169.27     19.59 o 
   2  -8   5       55.47       70.31     15.81 o 
  -3  -7   5       25.60       38.79     12.13 o 
  -2  -7   5      163.21      146.69     21.18 o 
  -1  -7   5      206.38      232.12     23.17 o 
   0  -7   5       62.27       39.08     10.14 o 
   1  -7   5      239.38      262.26     23.27 o 
   2  -7   5      167.90      150.57     18.80 o 
   3  -7   5        1.36        1.39      4.67 o 
   4  -7   5       37.56       49.63     13.92 o 
  -4  -6   5       15.33        7.36      5.87 o 
  -3  -6   5      105.39      115.36     19.09 o 
  -2  -6   5      513.47      468.42     32.42 o 
  -1  -6   5       55.36       65.54     13.62 o 
   0  -6   5      471.63      429.24     27.35 o 
   1  -6   5      218.91      212.69     13.25 o 
   2  -6   5       73.86       80.46     12.53 o 
   3  -6   5        0.83        0.70      3.28 o 
   4  -6   5       23.65       17.11      7.66 o 
   5  -6   5       30.10       22.77      9.45 o 
  -5  -5   5        0.06        0.00      2.69 o 
  -4  -5   5       41.82       29.44     10.24 o 
  -3  -5   5       23.65       13.43      6.56 o 
  -2  -5   5      351.56      390.45     27.75 o 
  -1  -5   5        4.58        7.96      4.87 o 
   0  -5   5      194.38      207.95     18.00 o 
   1  -5   5        1.57        0.62      2.22 o 
   2  -5   5       18.47       22.48      7.56 o 
   3  -5   5        0.02        0.00      1.93 o 
   4  -5   5      443.64      416.51     31.03 o 
   5  -5   5        0.07        0.00      2.98 o 
   6  -5   5       31.93       22.87      8.95 o 
  -5  -4   5        0.02        1.79      2.78 o 
  -4  -4   5      143.99      140.63     19.49 o 
  -3  -4   5       24.72       26.85      9.05 o 
  -2  -4   5        3.29        5.87      4.28 o 
  -1  -4   5        6.03        7.36      4.38 o 
   0  -4   5       70.75       64.44     10.14 o 
   1  -4   5        3.12        3.78      3.28 o 
   2  -4   5      491.50      460.56     24.56 o 
   3  -4   5      254.80      262.16     19.19 o 
   4  -4   5      750.51      753.91     47.49 o 
   5  -4   5       28.21       39.28     10.74 o 
   6  -4   5       89.44       96.57     17.80 o 
  -6  -3   5        1.00        0.00      3.58 o 
  -5  -3   5        2.11       11.14      5.67 o 
  -4  -3   5      226.65      216.01     21.18 o 
  -3  -3   5       20.48       13.82      6.17 o 
  -2  -3   5       10.23       14.62      6.07 o 
  -1  -3   5       25.92       26.35      7.06 o 
   0  -3   5       16.35       16.21      5.07 o 
   1  -3   5       50.10       48.81      6.32 o 
   2  -3   5      162.43      168.01      8.15 o 
   3  -3   5     1784.88     1789.04     47.94 o 
   4  -3   5      276.04      262.13     14.65 o 
   5  -3   5      381.96      413.02     19.68 o 
   6  -3   5       78.34       77.98     10.51 o 
   7  -3   5       11.10        4.97      5.27 o 
  -6  -2   5       84.52       91.00     17.70 o 
  -5  -2   5      428.05      449.03     31.82 o 
  -4  -2   5       49.50       46.84     11.34 o 
  -3  -2   5      721.69      756.63     35.21 o 
  -2  -2   5      135.86      167.68     15.22 o 
  -1  -2   5      271.94      260.27     16.91 o 
   0  -2   5      443.85      474.88     19.99 o 
   1  -2   5       26.85       22.71      3.63 o 
   2  -2   5     1730.39     1798.02     63.50 o 
   3  -2   5       22.95       24.66      6.86 o 
   4  -2   5     1970.33     1994.51     53.70 o 
   5  -2   5        0.36        0.00      1.78 o 
   6  -2   5       74.52       77.49     10.37 o 
   7  -2   5       33.76       30.16      7.11 o 
  -6  -1   5       89.77       93.98     17.50 o 
  -5  -1   5      501.62      494.97     32.52 o 
  -4  -1   5      794.31      765.78     37.20 o 
  -3  -1   5      580.05      519.14     28.05 o 
  -2  -1   5      158.54      159.32     14.22 o 
  -1  -1   5      299.93      280.36     16.51 o 
   0  -1   5       23.62       31.03      5.67 o 
   1  -1   5       24.79       44.16      4.00 o 
   2  -1   5      210.16      209.45     14.62 o 
   3  -1   5      741.77      728.09     29.54 o 
   4  -1   5       15.45       13.13      5.37 o 
   5  -1   5       38.43       44.45      7.33 o 
   6  -1   5      564.99      566.19     23.65 o 
   7  -1   5       63.68       69.22     15.81 o 
  -6   0   5      358.51      377.12     30.13 o 
  -5   0   5       98.90       90.00     15.51 o 
  -4   0   5      913.31      890.99     39.28 o 
  -3   0   5       54.18       46.64     10.04 o 
  -2   0   5       31.03       24.66      6.66 o 
  -1   0   5       19.76       14.92      4.97 o 
   0   0   5     1180.49     1157.39     24.61 o 
   1   0   5      133.89      132.77      6.32 o 
   2   0   5      883.86      880.01     13.56 o 
   3   0   5      170.64      185.68     15.02 o 
   4   0   5        6.16        4.38      3.88 o 
   5   0   5      240.85      242.37     13.89 o 
   6   0   5        0.16        0.00      1.89 o 
   7   0   5      226.73      245.05     25.06 o 
  -6   1   5       62.72       64.84     10.08 o 
  -5   1   5      359.22      359.79     18.85 o 
  -4   1   5       20.89       20.10      4.91 o 
  -3   1   5       84.94       89.72      8.83 o 
  -2   1   5      247.71      294.88     18.70 o 
  -1   1   5      407.08      387.66     19.19 o 
   0   1   5      552.68      535.88     13.60 o 
   1   1   5     2029.79     2066.82     26.17 o 
   2   1   5       81.66       90.16      5.59 o 
   3   1   5      579.82      595.47     14.75 o 
   4   1   5        7.62        2.39      3.68 o 
   5   1   5        1.02        0.11      1.61 o 
   6   1   5      784.47      783.88     41.77 o 
   7   1   5       25.48       25.16      9.35 o 
  -6   2   5       15.17        6.60      3.82 o 
  -5   2   5       48.38       44.42      8.01 o 
  -4   2   5       85.33       73.46      9.19 o 
  -3   2   5        0.02        0.00      1.97 o 
  -2   2   5        5.77        4.26      2.26 o 
  -1   2   5      631.27      595.81     14.24 o 
   0   2   5       65.85       68.69      6.32 o 
   1   2   5     1767.93     1663.53     25.28 o 
   2   2   5      538.14      513.40     14.85 o 
   3   2   5       16.62       23.91      4.24 o 
   4   2   5        2.77        2.87      2.24 o 
   5   2   5       53.35       50.62     12.03 o 
   6   2   5      176.40      197.01     21.48 o 
   7   2   5       44.90       44.16     12.93 o 
  -6   3   5        0.35        0.56      2.65 o 
  -5   3   5        2.49        0.42      2.18 o 
  -4   3   5       58.80       61.92      8.92 o 
  -3   3   5        2.25        1.71      1.93 o 
  -2   3   5      281.48      227.94     12.66 o 
  -1   3   5       99.45       94.11      4.70 o 
   0   3   5     2721.12     2671.45     43.51 o 
   1   3   5      240.14      252.79     10.67 o 
   2   3   5      649.96      619.80     26.35 o 
   3   3   5       21.15       15.09      4.04 o 
   4   3   5       16.93       12.81      3.98 o 
   5   3   5      110.57      103.03     16.11 o 
   6   3   5        0.04        3.98      4.87 o 
   7   3   5       86.42       82.74     18.10 o 
  -6   4   5      156.38      188.27     15.87 o 
  -5   4   5      237.04      229.90     16.28 o 
  -4   4   5       26.89       38.59     10.54 o 
  -3   4   5      571.84      555.21     22.18 o 
  -2   4   5      161.60      169.16     11.98 o 
  -1   4   5     1510.98     1548.09     32.19 o 
   0   4   5     1870.28     1919.92     47.09 o 
   1   4   5     1206.32     1205.27     24.81 o 
   2   4   5        2.33        2.81      2.18 o 
   3   4   5       16.64       13.95      4.22 o 
   4   4   5       51.67       42.34      7.19 o 
   5   4   5       49.35       39.62      7.56 o 
   6   4   5        0.69        0.00      2.59 o 
   7   4   5       34.92       22.58      9.05 o 
  -5   5   5        2.79        0.98      2.42 o 
  -4   5   5      127.50      121.94     12.80 o 
  -3   5   5        8.13        5.83      3.13 o 
  -2   5   5       81.00       73.25      9.07 o 
  -1   5   5       51.57       42.09      6.79 o 
   0   5   5       57.37       60.33      7.43 o 
   1   5   5       91.56      101.70     20.59 o 
   2   5   5      182.28      197.54     11.95 o 
   3   5   5      443.19      440.99     19.05 o 
   4   5   5       16.24       16.92      6.36 o 
   5   5   5      214.44      234.03     15.78 o 
   6   5   5        3.45        1.69      3.88 o 
  -5   6   5       73.16       68.22     15.76 o 
  -4   6   5       43.29       38.96      7.94 o 
  -3   6   5        0.02        0.32      1.96 o 
  -2   6   5       50.33       48.19      8.11 o 
  -1   6   5        6.26        2.37      2.56 o 
   0   6   5       97.14       89.28      9.20 o 
   1   6   5       19.04       23.17      7.86 o 
   2   6   5      239.80      240.49     15.86 o 
   3   6   5      103.25      103.17     10.90 o 
   4   6   5      392.69      396.75     20.46 o 
   5   6   5        6.74        4.57      3.03 o 
   6   6   5      176.66      217.50     24.86 o 
  -4   7   5       19.26       19.17      5.85 o 
  -3   7   5      109.73      118.32     13.36 o 
  -2   7   5       30.25       30.12      6.72 o 
  -1   7   5      195.23      218.56     14.59 o 
   0   7   5      312.64      319.14     26.06 o 
   1   7   5      198.56      189.26     20.19 o 
   2   7   5       56.20       54.60     13.43 o 
   3   7   5      222.85      185.58     20.79 o 
   4   7   5      156.48      164.60     13.85 o 
   5   7   5      127.22      126.78     14.51 o 
  -3   8   5        2.63        1.35      3.06 o 
  -2   8   5      314.57      345.67     20.60 o 
  -1   8   5        0.25        1.79      3.28 o 
   0   8   5       13.48       31.92     10.44 o 
   1   8   5       62.18       68.32     15.22 o 
   2   8   5        1.26        0.00      3.08 o 
   3   8   5      137.76      131.67     21.48 o 
   4   8   5        0.88        4.77      4.48 o 
  -1   9   5      100.05      146.59     22.68 o 
   0   9   5       45.52       36.90     12.43 o 
   1   9   5       95.75       94.48     19.29 o 
   2   9   5       16.00       16.71      8.06 o 
  -1  -8   6       35.35       34.11     10.94 o 
   0  -8   6       53.91       49.43     13.53 o 
  -3  -7   6      242.25      266.03     28.05 o 
  -2  -7   6        1.09        4.08      4.38 o 
  -1  -7   6      115.20      123.42     19.00 o 
   0  -7   6       45.01       48.63     12.33 o 
   1  -7   6       33.85       24.07      8.55 o 
   2  -7   6       12.93       19.39      7.56 o 
   3  -7   6       19.11       17.21      7.86 o 
   4  -7   6        0.08        0.00      3.48 o 
  -4  -6   6        2.23        2.69      5.47 o 
  -3  -6   6      161.33      153.06     21.98 o 
  -2  -6   6        2.07        1.49      3.48 o 
  -1  -6   6      124.24      115.86     17.30 o 
   0  -6   6        4.43        5.07      4.28 o 
   1  -6   6       12.54       13.92      4.32 o 
   2  -6   6        0.69        0.00      2.78 o 
   3  -6   6       85.05       80.26     15.91 o 
   4  -6   6       42.16       44.55     12.83 o 
   5  -6   6        5.05        4.57      4.87 o 
  -5  -5   6        1.26        1.99      3.78 o 
  -4  -5   6       78.18       80.46     17.21 o 
  -3  -5   6      146.41      121.23     18.80 o 
  -2  -5   6       15.10       12.03      6.96 o 
  -1  -5   6      762.58      806.85     38.29 o 
   0  -5   6       45.49       37.00      9.55 o 
   1  -5   6       26.05       21.63      4.92 o 
   2  -5   6      362.15      355.34     23.87 o 
   3  -5   6      136.70      126.50     14.72 o 
   4  -5   6       31.38       24.37      8.85 o 
   5  -5   6       89.26      114.57     19.69 o 
  -5  -4   6        1.93        3.38      3.88 o 
  -4  -4   6      153.92      130.98     19.49 o 
  -3  -4   6        0.46        0.00      2.78 o 
  -2  -4   6      309.85      298.95     23.47 o 
  -1  -4   6      455.65      443.66     26.55 o 
   0  -4   6      399.35      384.78     22.68 o 
   1  -4   6      199.69      210.80     14.37 o 
   2  -4   6      146.80      125.41     13.92 o 
   3  -4   6       13.74       13.72      6.36 o 
   4  -4   6      358.80      380.90     25.46 o 
   5  -4   6       18.38       18.36      6.12 o 
   6  -4   6      152.96      115.17     19.79 o 
  -6  -3   6      124.58      138.64     22.38 o 
  -5  -3   6       18.81       13.53      7.26 o 
  -4  -3   6       36.46       43.26     11.54 o 
  -3  -3   6      451.72      397.01     27.65 o 
  -2  -3   6       14.11       17.01      6.86 o 
  -1  -3   6     3734.84     3941.78     73.50 o 
   0  -3   6       64.56       78.87     10.54 o 
   1  -3   6     2123.39     2140.63     37.99 o 
   2  -3   6       69.15       58.13      6.17 o 
   3  -3   6      739.22      773.34     33.52 o 
   4  -3   6        2.16        0.00      2.98 o 
   5  -3   6        3.02        1.59      2.53 o 
   6  -3   6      214.36      205.90     25.36 o 
  -6  -2   6       45.90       55.99     14.92 o 
  -5  -2   6      352.07      341.12     28.64 o 
  -4  -2   6        0.95        1.39      3.08 o 
  -3  -2   6        3.31        1.49      2.59 o 
  -2  -2   6      727.34      719.93     32.72 o 
  -1  -2   6       21.54       15.91      5.97 o 
   0  -2   6       64.98       51.72      8.06 o 
   1  -2   6      994.53     1082.28     53.75 o 
   2  -2   6        4.35        1.76      1.62 o 
   3  -2   6      294.86      275.08     19.59 o 
   4  -2   6       99.57       98.36     13.82 o 
   5  -2   6      230.46      239.81     15.46 o 
   6  -2   6       41.04       28.94      7.36 o 
   7  -2   6        3.39        2.00      3.01 o 
  -6  -1   6       73.18       75.78     16.71 o 
  -5  -1   6       53.18       65.04     14.42 o 
  -4  -1   6       70.24       74.09     14.02 o 
  -3  -1   6        2.66        1.49      3.28 o 
  -2  -1   6      429.79      420.38     24.27 o 
  -1  -1   6       93.03      104.33     11.14 o 
   0  -1   6      490.50      518.25     20.98 o 
   1  -1   6      457.83      469.83     18.80 o 
   2  -1   6       97.10       91.44      4.67 o 
   3  -1   6       53.26       46.54      9.45 o 
   4  -1   6     1190.32     1233.80     43.96 o 
   5  -1   6      114.22      116.35     10.72 o 
   6  -1   6      195.89      197.30     14.34 o 
   7  -1   6       18.99       15.32      7.76 o 
  -6   0   6      122.71      129.98     20.29 o 
  -5   0   6      169.18      157.83     18.80 o 
  -4   0   6       52.91       41.77     10.74 o 
  -3   0   6        1.80        0.00      2.39 o 
  -2   0   6      630.12      662.45     29.64 o 
  -1   0   6      141.62      135.85     12.23 o 
   0   0   6     2415.92     2436.43     32.39 o 
   1   0   6     3964.57     4053.41     38.69 o 
   2   0   6      232.98      263.63      8.90 o 
   3   0   6     1294.94     1307.30     41.47 o 
   4   0   6      105.76      101.04     14.02 o 
   5   0   6     1818.81     1808.76     57.98 o 
   6   0   6       28.94       23.14      5.33 o 
   7   0   6      524.86      574.53     38.79 o 
  -6   1   6        1.60        0.50      4.18 o 
  -5   1   6        0.17        4.87      4.38 o 
  -4   1   6      227.68      211.34     19.89 o 
  -3   1   6      600.18      572.15     30.23 o 
  -2   1   6        0.94        0.70      2.09 o 
  -1   1   6     1294.00     1210.43     36.30 o 
   0   1   6       11.19       29.26      4.21 o 
   1   1   6        2.61        4.42      1.84 o 
   2   1   6        0.42        3.51      2.44 o 
   3   1   6      487.55      506.85     13.84 o 
   4   1   6      339.04      324.51     22.97 o 
   5   1   6       79.35       57.89     19.94 o 
   6   1   6      125.50      152.96     18.90 o 
   7   1   6       43.22       37.29     12.33 o 
  -6   2   6        9.73        8.52      4.25 o 
  -5   2   6      360.78      370.84     23.97 o 
  -4   2   6       50.77       45.57      7.87 o 
  -3   2   6      597.61      606.48     22.29 o 
  -2   2   6       78.50       84.43     12.13 o 
  -1   2   6      351.18      344.73     12.08 o 
   0   2   6      103.12      116.16     11.04 o 
   1   2   6      590.85      620.91     19.59 o 
   2   2   6      212.20      210.34      9.98 o 
   3   2   6      128.35      117.77      8.00 o 
   4   2   6      538.03      550.50     17.92 o 
   5   2   6      280.72      286.32     24.07 o 
   6   2   6        6.72        1.99      3.68 o 
   7   2   6      286.97      248.23     26.26 o 
  -6   3   6      218.56      219.90     17.06 o 
  -5   3   6      145.30      151.98     13.80 o 
  -4   3   6      698.76      689.34     26.39 o 
  -3   3   6       38.00       33.21      6.61 o 
  -2   3   6      645.71      638.30     22.04 o 
  -1   3   6        3.16        1.62      1.46 o 
   0   3   6      238.83      212.02      9.56 o 
   1   3   6       90.62      101.11      7.20 o 
   2   3   6      410.45      451.39     15.85 o 
   3   3   6       78.61       77.35      7.77 o 
   4   3   6      192.13      185.86     11.76 o 
   5   3   6        8.27        4.38      4.18 o 
   6   3   6       23.49       20.98      8.55 o 
   7   3   6      141.96      122.62     21.38 o 
  -6   4   6        6.40        0.00      2.71 o 
  -5   4   6       91.52       88.00     11.91 o 
  -4   4   6      238.80      263.48     16.93 o 
  -3   4   6      277.42      287.17     16.67 o 
  -2   4   6        3.80        0.00      1.79 o 
  -1   4   6      279.21      293.21     14.71 o 
   0   4   6       37.11       47.16      5.09 o 
   1   4   6        3.10        2.86      3.48 o 
   2   4   6      357.92      350.68     15.03 o 
   3   4   6      269.70      255.66     13.81 o 
   4   4   6       45.37       36.11      6.84 o 
   5   4   6       42.60       34.35      6.81 o 
   6   4   6        0.09        0.00      3.48 o 
  -5   5   6       58.57       49.21      9.38 o 
  -4   5   6        0.36        0.12      2.52 o 
  -3   5   6       12.11       11.47      4.56 o 
  -2   5   6       56.47       62.91      9.00 o 
  -1   5   6      162.38      150.30     11.22 o 
   0   5   6       86.59       91.50     13.92 o 
   1   5   6      595.00      611.75     21.78 o 
   2   5   6        3.52        1.09      1.94 o 
   3   5   6     1015.41     1008.25     28.94 o 
   4   5   6       12.40       13.52      4.43 o 
   5   5   6      121.88      118.88     12.50 o 
   6   5   6       80.60       63.05     15.12 o 
  -5   6   6      159.74      173.99     16.36 o 
  -4   6   6       61.31       66.80     10.89 o 
  -3   6   6        5.32        0.70      2.50 o 
  -2   6   6      199.81      185.18     13.82 o 
  -1   6   6       32.92       32.77      6.40 o 
   0   6   6      210.13      208.36     13.25 o 
   1   6   6      110.46      125.71     15.51 o 
   2   6   6      648.68      672.99     36.00 o 
   3   6   6        6.43        7.07      3.19 o 
   4   6   6      113.88      118.41     12.44 o 
   5   6   6        0.02        2.52      2.56 o 
  -4   7   6        0.63        1.79      2.89 o 
  -3   7   6      126.73      120.34     13.78 o 
  -2   7   6       61.22       54.72      9.22 o 
  -1   7   6       10.58       14.67      4.82 o 
   0   7   6       64.57       71.61     14.82 o 
   1   7   6       33.00       38.79     11.44 o 
   2   7   6      141.63      130.18     19.29 o 
   3   7   6      192.66      201.99     21.68 o 
   4   7   6        0.81        0.82      2.67 o 
   5   7   6        5.28        7.42      4.12 o 
  -3   8   6       25.45       26.41      7.31 o 
  -2   8   6       25.74       33.23      7.73 o 
  -1   8   6       25.30       34.11     11.54 o 
   0   8   6        1.04        3.78      3.88 o 
   1   8   6       96.26       94.38     18.30 o 
   2   8   6       10.91       13.72      6.96 o 
   3   8   6       11.46       15.02      6.86 o 
   0   9   6        5.21        3.38      3.68 o 
   1   9   6       18.17       10.24      6.66 o 
  -2  -7   7        5.95        3.08      5.07 o 
  -1  -7   7        0.27        0.50      4.57 o 
   0  -7   7       14.54       22.08      8.35 o 
   1  -7   7       14.39        8.35      5.77 o 
   3  -7   7       86.16      119.54     20.39 o 
  -3  -6   7      210.58      209.25     24.07 o 
  -2  -6   7        2.30        2.78      5.07 o 
  -1  -6   7       33.08       25.16      9.25 o 
   0  -6   7       28.95       35.01      9.65 o 
   1  -6   7        2.74        0.00      2.98 o 
   2  -6   7      492.46      549.37     32.82 o 
   4  -6   7      150.77      185.38     22.77 o 
  -4  -5   7       11.74        1.39      5.17 o 
  -3  -5   7      240.27      239.68     24.66 o 
  -2  -5   7      164.09      178.52     19.99 o 
  -1  -5   7      389.16      399.10     27.75 o 
   0  -5   7       68.56       71.31     12.63 o 
   1  -5   7      135.29      130.75     10.29 o 
   2  -5   7     1123.63     1107.80     44.65 o 
   3  -5   7      159.07      183.39     18.40 o 
   4  -5   7       92.86       80.98     13.62 o 
   5  -5   7      179.10      176.13     21.98 o 
  -5  -4   7        3.37        0.00      3.18 o 
  -4  -4   7      381.00      378.02     31.23 o 
  -3  -4   7      345.12      303.33     26.26 o 
  -2  -4   7      806.19      906.51     42.27 o 
  -1  -4   7        8.74        7.86      5.27 o 
   0  -4   7       96.58       93.68     13.03 o 
   1  -4   7       34.92       31.26      5.82 o 
   2  -4   7      253.04      254.80     20.59 o 
   3  -4   7        2.81        0.90      2.69 o 
   4  -4   7      229.13      223.27     20.49 o 
   5  -4   7      140.35      126.05     13.29 o 
   6  -4   7       28.93       32.62     10.74 o 
  -5  -3   7       23.56       39.28     12.23 o 
  -4  -3   7       20.74       10.34      6.96 o 
  -3  -3   7      638.44      695.17     37.99 o 
  -2  -3   7       46.24       46.25     11.04 o 
  -1  -3   7     1449.72     1456.08     46.74 o 
   0  -3   7      344.02      388.76     21.98 o 
   1  -3   7        7.84        7.36      2.94 o 
   2  -3   7      704.32      655.39     31.63 o 
   3  -3   7       82.82       86.42     13.23 o 
   4  -3   7        0.13        0.30      3.08 o 
   5  -3   7      138.00      149.64     18.10 o 
   6  -3   7       11.81        9.71      4.82 o 
  -6  -2   7      198.17      180.11     25.06 o 
  -5  -2   7       42.78       34.81     10.94 o 
  -4  -2   7      270.14      276.87     24.96 o 
  -3  -2   7        3.16        0.00      2.29 o 
  -2  -2   7      427.84      429.53     26.45 o 
  -1  -2   7      176.23      156.64     14.82 o 
   0  -2   7       42.54       42.76      8.16 o 
   1  -2   7     1262.45     1302.79     27.70 o 
   2  -2   7       33.95       15.91      6.27 o 
   3  -2   7     1355.50     1366.97     45.75 o 
   4  -2   7       95.41       94.78     14.42 o 
   5  -2   7      137.81      130.78     16.21 o 
   6  -2   7       55.12       53.31      9.10 o 
   7  -2   7      133.15      121.14     23.52 o 
  -6  -1   7        0.14        1.39      4.18 o 
  -5  -1   7      580.53      547.28     36.80 o 
  -4  -1   7       16.36       18.20      7.66 o 
  -3  -1   7       80.81       67.73     12.83 o 
  -2  -1   7       20.54       19.79      7.46 o 
  -1  -1   7       86.21       62.85     10.24 o 
   0  -1   7     3735.33     3819.86     61.36 o 
   1  -1   7      853.02      852.28     19.59 o 
   2  -1   7     2060.51     1985.78     25.24 o 
   3  -1   7       47.80       40.28      9.35 o 
   4  -1   7      455.26      445.84     27.65 o 
   5  -1   7       84.09       73.10     14.12 o 
   6  -1   7        0.76        0.00      2.08 o 
   7  -1   7      109.92      104.13     18.90 o 
  -6   0   7       11.47       19.39      8.95 o 
  -5   0   7        3.04        4.97      4.38 o 
  -4   0   7       56.70       50.52     12.23 o 
  -3   0   7        0.79        0.80      1.89 o 
  -2   0   7       11.25       29.04      8.25 o 
  -1   0   7      166.96      154.25     14.02 o 
   0   0   7      233.32      218.93     12.98 o 
   1   0   7     1083.56      962.17     20.60 o 
   2   0   7        1.67        1.61      1.67 o 
   3   0   7     1469.42     1493.17     46.44 o 
   4   0   7       48.97       42.07     10.54 o 
   5   0   7      103.42      111.19     16.81 o 
   6   0   7        4.49        1.96      2.80 o 
   7   0   7        2.04        2.98      4.97 o 
  -6   1   7      344.78      376.63     31.92 o 
  -5   1   7      274.85      271.90     25.46 o 
  -4   1   7      495.87      499.35     31.92 o 
  -3   1   7       76.22       73.50     13.03 o 
  -2   1   7       39.03       28.14      8.06 o 
  -1   1   7       82.32       58.68      9.85 o 
   0   1   7     2007.51     1960.70     31.06 o 
   1   1   7       62.41       51.46      5.51 o 
   2   1   7     1556.02     1539.97     25.67 o 
   3   1   7      172.92      180.24      8.73 o 
   4   1   7        1.30        0.20      2.19 o 
   5   1   7      308.34      320.04     25.66 o 
   6   1   7       12.51        4.67      4.77 o 
   7   1   7      114.50      103.53     19.49 o 
  -6   2   7        5.72        3.18      4.48 o 
  -5   2   7      295.42      298.56     26.65 o 
  -4   2   7       49.28       33.91     10.04 o 
  -3   2   7        1.20        1.59      3.08 o 
  -2   2   7      124.41      119.44     13.82 o 
  -1   2   7      746.29      805.96     20.19 o 
   0   2   7     1222.15     1219.18     24.47 o 
   1   2   7      469.04      519.95     16.10 o 
   2   2   7       14.34        7.86      2.85 o 
   3   2   7        0.22        0.51      1.72 o 
   4   2   7       64.28       56.09     11.74 o 
   5   2   7       39.64       35.40     10.34 o 
   6   2   7      305.41      345.99     29.34 o 
   7   2   7       13.13       11.24      7.56 o 
  -6   3   7      314.67      331.23     21.61 o 
  -5   3   7       77.29       80.23     11.48 o 
  -4   3   7      251.92      230.44     15.77 o 
  -3   3   7       28.00       27.65      8.55 o 
  -2   3   7       66.25       59.87     11.83 o 
  -1   3   7       46.42       45.75      5.24 o 
   0   3   7      206.52      237.48     10.92 o 
   1   3   7       11.83       13.44      3.57 o 
   2   3   7      309.82      339.79     14.26 o 
   3   3   7        2.28        0.40      2.00 o 
   4   3   7      367.47      358.63     16.18 o 
   5   3   7      671.09      645.74     37.49 o 
   6   3   7      633.22      580.50     38.39 o 
   7   3   7      225.49      219.79     25.56 o 
  -5   4   7       17.04       12.60      4.56 o 
  -4   4   7       15.51       15.89      4.97 o 
  -3   4   7        0.02        2.36      2.42 o 
  -2   4   7      921.80      926.41     34.11 o 
  -1   4   7      350.45      362.60     24.37 o 
   0   4   7      390.48      349.18     23.17 o 
   1   4   7       29.71       21.94      4.47 o 
   2   4   7      261.30      255.41     14.97 o 
   3   4   7        0.72        1.98      2.32 o 
   4   4   7      181.17      182.96     12.83 o 
   5   4   7      259.47      289.90     25.66 o 
   6   4   7      144.69      151.96     21.88 o 
  -5   5   7        1.93        0.56      3.04 o 
  -4   5   7       19.55        9.07      4.16 o 
  -3   5   7      427.24      425.76     21.75 o 
  -2   5   7       72.64       75.00      9.92 o 
  -1   5   7      460.63      444.45     28.64 o 
   0   5   7       95.73      102.54     15.12 o 
   1   5   7      185.39      204.67     18.50 o 
   2   5   7       54.87       65.72      8.01 o 
   3   5   7        1.42        2.44      2.18 o 
   4   5   7      340.88      365.10     18.61 o 
   5   5   7        2.42        0.00      2.59 o 
   6   5   7      368.03      399.50     33.61 o 
  -4   6   7      106.66       96.04     13.15 o 
  -3   6   7      130.84      139.34     14.20 o 
  -2   6   7      679.45      683.06     27.28 o 
  -1   6   7       39.42       45.20      7.91 o 
   0   6   7      136.62      161.81     18.00 o 
   1   6   7        2.00        3.38      3.08 o 
   2   6   7       21.80       24.07      8.45 o 
   3   6   7      188.54      184.69     13.43 o 
   4   6   7       16.30        8.19      3.85 o 
   5   6   7       14.86        5.38      3.88 o 
  -3   7   7        1.76        0.00      2.69 o 
  -2   7   7      129.24      149.27     14.05 o 
  -1   7   7       11.01        7.29      4.57 o 
   0   7   7        9.96       13.72      7.26 o 
   1   7   7        1.43        1.39      2.88 o 
   2   7   7       60.57       44.36     12.03 o 
   3   7   7       22.83       13.03      6.86 o 
   4   7   7       29.20       29.37      6.70 o 
  -2   8   7       15.97       10.45      4.52 o 
  -1   8   7       13.77       16.21      7.66 o 
   0   8   7        5.55        0.00      2.78 o 
   1   8   7       21.51       24.17      9.35 o 
   2   8   7       90.12       86.62     17.80 o 
   3   8   7       80.07       92.19     18.70 o 
  -1  -7   8      114.65      113.57     19.69 o 
   1  -7   8     1125.48     1230.72     54.60 o 
  -3  -6   8       66.58       70.81     16.81 o 
  -2  -6   8       88.39       95.77     18.50 o 
  -1  -6   8        2.51        1.39      3.88 o 
   0  -6   8       20.90       25.56      8.65 o 
   1  -6   8       13.50        7.66      5.67 o 
   2  -6   8       26.76       23.87      9.25 o 
   3  -6   8        2.92        2.49      4.87 o 
   4  -6   8       10.74       12.93      6.96 o 
  -4  -5   8      110.56       99.35     19.89 o 
  -3  -5   8       88.17      101.34     18.80 o 
  -2  -5   8       16.31       12.83      6.86 o 
  -1  -5   8      306.86      297.86     24.66 o 
   0  -5   8      682.55      732.46     36.00 o 
   1  -5   8      922.60      872.99     41.97 o 
   2  -5   8      713.47      747.68     38.69 o 
   3  -5   8      195.08      202.68     20.29 o 
   4  -5   8        9.62        2.49      4.18 o 
   5  -5   8        1.45        2.39      4.38 o 
  -4  -4   8      119.55      122.13     20.59 o 
  -3  -4   8      149.00      135.35     19.89 o 
  -2  -4   8       28.91       31.03      9.45 o 
  -1  -4   8       47.19       40.48     10.44 o 
   0  -4   8       43.25       47.14     10.64 o 
   1  -4   8      113.71      109.84      9.80 o 
   2  -4   8        2.40        0.00      2.59 o 
   3  -4   8      166.80      163.60     17.80 o 
   4  -4   8       17.29       22.28      8.35 o 
   5  -4   8      393.27      436.24     36.90 o 
   6  -4   8        2.69        0.00      4.18 o 
  -5  -3   8       50.39       50.82     14.22 o 
  -4  -3   8      372.02      333.66     29.24 o 
  -3  -3   8       12.91       10.04      5.77 o 
  -2  -3   8      300.01      325.61     25.16 o 
  -1  -3   8        0.86        0.40      3.18 o 
   0  -3   8        4.96        4.77      4.28 o 
   1  -3   8        0.09        0.00      1.62 o 
   2  -3   8        1.12        1.09      2.98 o 
   3  -3   8     1014.41     1000.79     42.27 o 
   4  -3   8       21.55       13.62      6.86 o 
   5  -3   8      486.43      484.83     32.42 o 
   6  -3   8       64.21       71.17     11.00 o 
  -5  -2   8       50.48       28.74     10.14 o 
  -4  -2   8        6.78        0.00      2.98 o 
  -3  -2   8      251.52      236.80     22.18 o 
  -2  -2   8        0.82        0.30      2.69 o 
  -1  -2   8     1842.46     1845.63     52.51 o 
   0  -2   8       17.42       13.72      5.57 o 
   1  -2   8      160.44      161.99     10.69 o 
   2  -2   8        0.05        0.20      3.18 o 
   3  -2   8      926.70      892.98     38.89 o 
   4  -2   8      588.57      629.83     34.51 o 
   5  -2   8     1023.93     1084.92     48.13 o 
   6  -2   8      320.28      361.35     20.95 o 
  -5  -1   8        0.89        0.00      3.58 o 
  -4  -1   8      590.87      591.94     36.90 o 
  -3  -1   8        1.50        1.79      3.68 o 
  -2  -1   8     1754.76     1809.43     55.20 o 
  -1  -1   8       23.36       20.39      6.76 o 
   0  -1   8     1949.92     1927.71     63.80 o 
   1  -1   8      358.33      341.25     13.54 o 
   2  -1   8      403.93      432.19     13.25 o 
   3  -1   8      804.36      769.46     35.40 o 
   4  -1   8      325.42      327.20     24.56 o 
   5  -1   8      432.37      482.94     31.82 o 
   6  -1   8        2.44        1.19      2.72 o 
   7  -1   8        9.88        6.96      5.57 o 
  -6   0   8       56.71       41.57     13.43 o 
  -5   0   8      283.09      321.13     28.94 o 
  -4   0   8       23.83       20.09      7.96 o 
  -3   0   8      294.08      278.27     23.17 o 
  -2   0   8      725.64      734.75     34.81 o 
  -1   0   8      262.37      237.99     18.20 o 
   0   0   8        0.49        0.66      1.57 o 
   1   0   8        0.35        0.00      1.39 o 
   2   0   8      163.57      166.29      8.59 o 
   3   0   8        0.09        0.00      2.29 o 
   4   0   8       51.10       50.22     11.54 o 
   5   0   8       75.66       37.99     10.74 o 
   6   0   8        0.21        0.00      3.38 o 
   7   0   8        0.98        0.00      3.88 o 
  -6   1   8        0.65        0.30      4.08 o 
  -5   1   8      175.72      190.05     21.98 o 
  -4   1   8        1.00        4.67      4.08 o 
  -3   1   8      136.13      138.64     16.51 o 
  -2   1   8       37.47       47.34     10.74 o 
  -1   1   8      273.63      257.49     12.71 o 
   0   1   8      783.27      750.13     20.71 o 
   1   1   8      786.84      806.15     20.77 o 
   2   1   8      264.42      291.94     12.14 o 
   3   1   8      571.64      557.53     29.64 o 
   4   1   8      285.44      308.80     23.77 o 
   5   1   8       18.98       12.03      6.36 o 
   6   1   8       26.30       14.62      7.36 o 
   7   1   8        0.59        0.50      4.28 o 
  -5   2   8       95.19       81.35     16.91 o 
  -4   2   8       19.59       19.49      8.16 o 
  -3   2   8       61.57       90.20     15.12 o 
  -2   2   8      116.80      109.30     13.62 o 
  -1   2   8       31.51        3.47     13.77 o 
   0   2   8      543.33      524.86     17.26 o 
   1   2   8      502.40      470.13     16.28 o 
   2   2   8      227.52      216.23     11.17 o 
   3   2   8        0.73        1.25      2.10 o 
   4   2   8      392.11      396.91     27.25 o 
   5   2   8      143.43      171.85     19.29 o 
   6   2   8      225.47      210.64     23.17 o 
   7   2   8       59.99       47.64     14.12 o 
  -5   3   8        0.21        0.00      2.59 o 
  -4   3   8       82.43       73.00     15.42 o 
  -3   3   8      159.95      156.64     17.90 o 
  -2   3   8      111.93      105.72     15.42 o 
  -1   3   8        0.10        0.00      1.27 o 
   0   3   8      506.77      531.17     23.82 o 
   1   3   8      598.31      606.63     19.19 o 
   2   3   8     2148.31     2144.28     37.00 o 
   3   3   8     1447.37     1488.26     31.82 o 
   4   3   8      311.63      313.37     24.56 o 
   5   3   8       16.16       25.36      8.65 o 
   6   3   8       29.71       25.56      9.15 o 
  -5   4   8       50.29       42.07     12.33 o 
  -4   4   8      374.78      374.64     30.23 o 
  -3   4   8        4.28        2.69      3.28 o 
  -2   4   8      535.64      510.19     31.63 o 
  -1   4   8      241.62      252.51     21.18 o 
   0   4   8      266.79      278.37     21.38 o 
   1   4   8      915.54      263.02    468.67 o 
   2   4   8        2.66        6.18      2.97 o 
   3   4   8       26.91       20.00      5.04 o 
   4   4   8      312.37      315.56     16.61 o 
   5   4   8      125.42      126.60     19.00 o 
   6   4   8      276.67      221.08     24.37 o 
  -5   5   8       66.71       69.85     11.88 o 
  -4   5   8        6.98        5.72      3.48 o 
  -3   5   8      266.92      305.85     19.04 o 
  -2   5   8      137.72      120.64     17.70 o 
  -1   5   8        9.79        3.48      4.08 o 
   0   5   8        1.55        1.59      2.98 o 
   1   5   8       51.15       54.60     11.83 o 
   2   5   8      201.80      223.29     19.59 o 
   3   5   8      240.54      239.24     14.49 o 
   4   5   8        0.17        0.12      2.36 o 
   5   5   8       54.06       47.04     12.33 o 
   6   5   8       71.91       52.71     13.92 o 
  -4   6   8       38.60       24.66      6.96 o 
  -3   6   8       92.71       85.76     12.20 o 
  -2   6   8       15.26       11.98      4.50 o 
  -1   6   8       13.44       13.62      6.36 o 
   0   6   8       72.32       63.85     13.92 o 
   1   6   8       75.97       71.61     14.52 o 
   2   6   8       59.12       51.91     12.43 o 
   3   6   8       96.77       75.76      9.75 o 
   4   6   8       34.91       34.62      7.21 o 
   5   6   8        2.12        1.09      4.28 o 
  -3   7   8       32.32       30.44      7.62 o 
  -2   7   8      135.71      139.19     14.56 o 
  -1   7   8       19.26       19.00      8.95 o 
   0   7   8      232.05      240.87     24.07 o 
   1   7   8       70.63       53.11     13.53 o 
   2   7   8      109.08      108.90     18.50 o 
   3   7   8      105.79      101.24     18.40 o 
   4   7   8       25.66       32.02     11.24 o 
  -2   8   8       10.73       17.19      5.69 o 
  -1   8   8        3.48        0.00      3.68 o 
   0   8   8       29.45       26.85     10.24 o 
   1   8   8       53.66       55.39     14.12 o 
   2   8   8       26.68       26.45      9.85 o 
   3   8   8        3.68        1.09      3.68 o 
  -2  -6   9      160.15      174.34     21.78 o 
  -1  -6   9        0.12        0.00      3.48 o 
   1  -6   9        3.52        4.48      4.87 o 
   2  -6   9        3.90        0.00      4.77 o 
   3  -6   9       23.41       11.34      7.26 o 
  -3  -5   9        0.34        2.69      3.78 o 
  -2  -5   9       21.95       18.10      7.66 o 
  -1  -5   9       10.37       11.44      6.56 o 
   0  -5   9        4.82        8.35      4.77 o 
   1  -5   9        1.69        3.58      4.28 o 
   2  -5   9       87.74      101.64     17.21 o 
   3  -5   9        8.22        3.58      4.48 o 
   4  -5   9       30.23       11.14      6.56 o 
  -4  -4   9       41.01       20.29      9.65 o 
  -3  -4   9       72.66       66.73     15.61 o 
  -2  -4   9      394.08      394.03     29.84 o 
  -1  -4   9        0.57        0.30      3.58 o 
   0  -4   9      898.74      960.01     39.88 o 
   1  -4   9       21.93       26.55      8.55 o 
   2  -4   9      167.93      154.95     17.90 o 
   3  -4   9       40.97       35.80     10.34 o 
   4  -4   9       63.92       64.54     14.62 o 
   5  -4   9      192.45      219.29     23.27 o 
  -4  -3   9       51.31       64.35     15.71 o 
  -3  -3   9      311.11      323.52     27.75 o 
  -2  -3   9      776.23      837.69     41.67 o 
  -1  -3   9        5.54        2.09      3.08 o 
   0  -3   9      722.80      740.72     33.42 o 
   1  -3   9      565.12      535.65     31.53 o 
   2  -3   9      638.55      661.06     35.40 o 
   3  -3   9      757.15      762.30     38.89 o 
   4  -3   9      758.89      759.22     40.18 o 
   5  -3   9        9.20        4.97      4.77 o 
   6  -3   9       25.52       22.19      6.80 o 
  -5  -2   9      426.64      365.39     32.92 o 
  -4  -2   9       31.66       34.31     11.44 o 
  -3  -2   9      275.21      309.00     26.35 o 
  -2  -2   9      683.22      682.54     36.40 o 
  -1  -2   9       39.83       43.46     10.44 o 
   0  -2   9      797.60      808.92     46.79 o 
   1  -2   9        9.51        6.27      5.02 o 
   2  -2   9      478.53      441.17     27.85 o 
   3  -2   9       12.59        1.99      3.88 o 
   4  -2   9      289.91      308.90     25.26 o 
   5  -2   9        3.48        5.27      4.77 o 
   6  -2   9       30.37       22.47      6.65 o 
  -5  -1   9       44.83       31.53     11.14 o 
  -4  -1   9      324.74      338.73     29.04 o 
  -3  -1   9      141.92      155.44     18.40 o 
  -2  -1   9     1314.55     1354.34     49.92 o 
  -1  -1   9        5.71        6.07      4.67 o 
   0  -1   9      113.98      109.91      8.96 o 
   1  -1   9       54.22       46.85      6.31 o 
   2  -1   9       12.71        9.75      4.97 o 
   3  -1   9      261.48      244.06     20.98 o 
   4  -1   9     1964.54     1999.19     63.35 o 
   5  -1   9       14.74        6.56      5.37 o 
   6  -1   9      105.39       94.58     18.40 o 
  -5   0   9      247.00      263.65     26.95 o 
  -4   0   9       13.72        6.56      5.87 o 
  -3   0   9       38.07       25.16      8.85 o 
  -2   0   9       32.93       23.57      7.86 o 
  -1   0   9      679.89      687.51     32.62 o 
   0   0   9      125.39      144.04      9.91 o 
   1   0   9       45.39       41.45      5.95 o 
   2   0   9       91.59      101.42      7.75 o 
   3   0   9      460.11      436.10     27.45 o 
   4   0   9        0.66        3.68      4.18 o 
   5   0   9        2.07        3.58      4.18 o 
   6   0   9      122.28      125.21     20.19 o 
  -5   1   9       83.68       95.28     18.50 o 
  -4   1   9       71.69       73.59     15.61 o 
  -3   1   9       12.54       10.84      6.07 o 
  -2   1   9      282.19      288.01     22.77 o 
  -1   1   9      621.93      625.48     21.05 o 
   0   1   9       97.49       94.53      8.01 o 
   1   1   9     1180.84     1137.52     26.28 o 
   2   1   9      142.10      136.00      9.65 o 
   3   1   9       96.19       96.77     14.32 o 
   4   1   9     2743.74     2646.42     72.20 o 
   5   1   9      312.95      293.88     25.86 o 
   6   1   9      659.89      654.10     41.17 o 
   7   1   9        8.61        5.37      5.27 o 
  -5   2   9       13.49       12.03      6.86 o 
  -4   2   9      396.85      380.11     30.43 o 
  -3   2   9      208.09      213.23     21.28 o 
  -2   2   9      530.63      517.65     31.13 o 
  -1   2   9      216.20      207.28     11.90 o 
   0   2   9      501.69      464.72     24.02 o 
   1   2   9      880.76      878.64     23.66 o 
   2   2   9      727.73      745.56     21.62 o 
   3   2   9       29.49       35.40      9.35 o 
   4   2   9        2.15        7.66      4.48 o 
   5   2   9        2.36        1.79      3.48 o 
   6   2   9        1.51        0.00      3.68 o 
  -5   3   9       29.16       33.32     11.83 o 
  -4   3   9       87.79       89.71     17.40 o 
  -3   3   9       50.85       50.72     12.63 o 
  -2   3   9      166.65      165.29     18.00 o 
  -1   3   9      734.28      720.63     35.50 o 
   0   3   9     1129.88     1083.63     41.17 o 
   1   3   9      763.36      734.83     22.21 o 
   2   3   9      125.28      114.85      9.25 o 
   3   3   9       84.47       91.10      9.16 o 
   4   3   9      130.69      137.84     16.91 o 
   5   3   9      190.03      190.05     21.28 o 
   6   3   9      148.08      155.15     22.38 o 
  -5   4   9       41.60       59.07     15.51 o 
  -4   4   9      241.21      221.78     24.37 o 
  -3   4   9      209.80      208.65     22.18 o 
  -2   4   9      112.88      109.40     17.01 o 
  -1   4   9      161.32      161.61     17.70 o 
   0   4   9        2.29        0.00      2.69 o 
   1   4   9      296.67      234.57     43.76 o 
   2   4   9     1057.32     1084.63     35.75 o 
   3   4   9       48.46       40.69      7.13 o 
   4   4   9      185.21      185.28     19.69 o 
   5   4   9      302.82      331.28     28.44 o 
   6   4   9      124.22      104.52     19.59 o 
  -4   5   9        9.81        7.76      5.77 o 
  -3   5   9      156.69      132.37     20.09 o 
  -2   5   9       88.92       64.94     14.02 o 
  -1   5   9       23.34       26.16      8.95 o 
   0   5   9        9.93       10.44      5.57 o 
   1   5   9       52.65       35.70      9.85 o 
   2   5   9      462.29      481.96     20.01 o 
   3   5   9      220.10      205.73     13.71 o 
   4   5   9      465.88      500.09     22.41 o 
   5   5   9      242.13      247.93     24.96 o 
  -3   6   9       65.20       74.09     16.71 o 
  -2   6   9       10.07       17.60      8.06 o 
  -1   6   9      148.79      135.55     19.79 o 
   0   6   9       16.53       22.18      8.65 o 
   1   6   9       10.78       13.23      6.07 o 
   2   6   9      438.40      497.36     32.62 o 
   3   6   9        0.78        0.00      3.28 o 
   4   6   9      227.44      234.40     16.03 o 
   5   6   9      118.07      119.54     19.79 o 
  -3   7   9        4.39        6.27      5.27 o 
  -2   7   9       33.51       41.27     12.23 o 
  -1   7   9        6.23        6.96      3.98 o 
   0   7   9       17.81       18.80      8.06 o 
   1   7   9       17.51       14.92      7.56 o 
   2   7   9       41.86       36.90     10.94 o 
   3   7   9      217.03      247.14     24.76 o 
   4   7   9       21.94       11.74      6.86 o 
  -1   8   9        9.24       10.14      5.97 o 
   0   8   9        0.02        0.60      2.88 o 
   1   8   9       76.61       71.41     16.81 o 
   2   8   9        9.30        9.75      6.66 o 
  -1  -6  10       16.96       14.12      6.96 o 
   0  -6  10       50.61       52.81     15.12 o 
   1  -6  10       52.94       41.07     12.73 o 
   2  -6  10       47.38       55.30     14.52 o 
  -2  -5  10       59.90       34.41     11.34 o 
  -1  -5  10       35.62       35.01     10.64 o 
   0  -5  10      760.67      741.91     43.26 o 
   1  -5  10       32.91       19.09      7.96 o 
   2  -5  10        1.03        4.38      4.67 o 
   3  -5  10        9.37        5.87      5.77 o 
   4  -5  10        2.54        5.17      5.67 o 
  -3  -4  10      252.11      259.77     26.65 o 
  -2  -4  10      314.20      328.29     28.05 o 
  -1  -4  10      151.19      158.73     18.20 o 
   0  -4  10       16.76       14.04      4.69 o 
   1  -4  10        0.16        3.68      3.58 o 
   2  -4  10      346.56      320.83     26.65 o 
   3  -4  10        0.04        0.00      3.08 o 
   4  -4  10       72.11       73.30     15.81 o 
   5  -4  10       47.77       49.13     13.82 o 
  -4  -3  10        0.77        0.50      3.58 o 
  -3  -3  10      202.65      217.90     23.67 o 
  -2  -3  10       75.07       61.56     13.92 o 
  -1  -3  10     1361.27     1470.10     53.21 o 
   0  -3  10      964.90     1026.70     44.16 o 
   1  -3  10      341.64      323.42     25.66 o 
   2  -3  10       13.90        5.87      4.97 o 
   3  -3  10       45.40       50.52     12.93 o 
   4  -3  10        7.90        6.86      4.97 o 
   5  -3  10       45.07       42.76     12.83 o 
  -4  -2  10        7.86        2.59      4.48 o 
  -3  -2  10      176.98      148.48     20.69 o 
  -2  -2  10      107.58      115.07     17.30 o 
  -1  -2  10      385.40      383.39     26.26 o 
   0  -2  10       33.79       24.41      5.84 o 
   1  -2  10        2.76        0.30      2.49 o 
   2  -2  10        2.27        0.00      2.19 o 
   3  -2  10       19.87       19.49      7.66 o 
   4  -2  10      142.40      156.84     18.90 o 
   5  -2  10        2.04        0.00      3.68 o 
   6  -2  10      178.70      183.39     22.28 o 
  -5  -1  10       12.35       15.71      8.16 o 
  -4  -1  10        0.44        2.19      3.28 o 
  -3  -1  10       23.15       22.28      8.55 o 
  -2  -1  10      832.48      871.70     41.87 o 
  -1  -1  10      474.67      454.60     27.95 o 
   0  -1  10       50.25       45.67      8.85 o 
   1  -1  10       17.64       19.52      4.53 o 
   2  -1  10      498.42      501.54     30.23 o 
   3  -1  10      239.30      250.02     22.18 o 
   4  -1  10      539.54      591.84     36.00 o 
   5  -1  10       18.88       24.37      9.15 o 
   6  -1  10       24.20       31.33     11.14 o 
  -5   0  10        0.20        0.00      3.28 o 
  -4   0  10      316.89      296.86     27.85 o 
  -3   0  10      241.43      277.07     25.16 o 
  -2   0  10      232.14      225.46     21.18 o 
  -1   0  10     1019.95      979.12     28.41 o 
   0   0  10        0.20        0.00      1.75 o 
   1   0  10       91.93       98.01     11.24 o 
   2   0  10       43.86       49.53     11.04 o 
   3   0  10     1131.54     1133.06     46.34 o 
   4   0  10        9.09        7.76      5.37 o 
   5   0  10      317.47      298.85     26.95 o 
   6   0  10       50.55       42.57     12.63 o 
  -5   1  10      158.18      149.87     23.07 o 
  -4   1  10      151.87      166.88     20.69 o 
  -3   1  10      280.41      277.97     25.06 o 
  -2   1  10      693.58      723.22     37.89 o 
  -1   1  10       17.72       15.56      4.30 o 
   0   1  10       43.38       45.00      7.66 o 
   1   1  10        0.04        0.74      2.03 o 
   2   1  10      896.37      926.21     24.20 o 
   3   1  10      244.18      263.35     22.08 o 
   4   1  10      399.52      432.62     30.13 o 
   5   1  10        6.40       13.03      6.17 o 
   6   1  10      110.45      130.78     21.28 o 
  -5   2  10      203.33      208.55     24.86 o 
  -4   2  10      229.27      260.66     26.06 o 
  -3   2  10     1074.43     1083.73     50.12 o 
  -2   2  10      169.83      184.58     19.39 o 
  -1   2  10     1528.73     1561.79     39.13 o 
   0   2  10        1.61        1.81      2.26 o 
   1   2  10      415.80      405.27     17.02 o 
   2   2  10       19.35       19.92      4.56 o 
   3   2  10     1225.45     1239.37     47.94 o 
   4   2  10      294.72      283.44     24.27 o 
   5   2  10      164.69      176.13     20.59 o 
   6   2  10       30.68       31.03     11.14 o 
  -4   3  10      327.16      329.78     29.74 o 
  -3   3  10      415.47      438.88     32.42 o 
  -2   3  10      112.58      103.03     16.71 o 
  -1   3  10      190.51      188.46     19.19 o 
   0   3  10      240.21      236.74     13.20 o 
   1   3  10      205.98      194.17     12.18 o 
   2   3  10      191.22      204.46     12.50 o 
   3   3  10        3.96        1.39      2.88 o 
   4   3  10       35.04       30.93      9.35 o 
   5   3  10      412.39      418.59     32.12 o 
   6   3  10      237.35      237.79     25.76 o 
  -4   4  10       96.17       71.01     16.91 o 
  -3   4  10        1.54        4.67      5.07 o 
  -2   4  10       54.12       47.34     12.83 o 
  -1   4  10        0.93        0.50      2.49 o 
   0   4  10      346.41      352.26     25.86 o 
   1   4  10        2.11        4.24      2.56 o 
   2   4  10       56.97       59.32      8.90 o 
   3   4  10        2.67        4.53      2.81 o 
   4   4  10        0.27        2.49      3.78 o 
   5   4  10       13.92        9.25      5.67 o 
   6   4  10       66.19       86.22     18.50 o 
  -4   5  10        2.88        0.00      3.18 o 
  -3   5  10      216.66      221.88     24.37 o 
  -2   5  10       82.87       75.48     16.11 o 
  -1   5  10      224.21      224.76     22.68 o 
   0   5  10      571.56      558.13     34.41 o 
   1   5  10     1226.38     1335.94     51.62 o 
   2   5  10      581.43      645.25     35.21 o 
   3   5  10      450.15      460.21     25.26 o 
   4   5  10      123.01      146.79     18.00 o 
   5   5  10      195.38      166.28     22.68 o 
  -3   6  10      183.70      160.52     23.37 o 
  -2   6  10      101.81      112.08     19.49 o 
  -1   6  10        2.29        0.70      3.08 o 
   0   6  10      128.29      163.40     19.69 o 
   1   6  10       43.91       41.07     11.64 o 
   2   6  10        0.95        0.00      2.88 o 
   3   6  10       55.49       50.62     12.33 o 
   4   6  10        7.77       15.22      7.66 o 
  -2   7  10       50.65       34.61     11.04 o 
  -1   7  10       43.29       43.96     12.73 o 
   0   7  10       21.88       22.38      9.15 o 
   1   7  10      363.71      419.09     32.82 o 
   2   7  10        1.88        0.50      3.88 o 
   3   7  10       63.04       64.74     15.32 o 
   0   8  10        7.59        7.16      5.37 o 
   1   8  10        0.70        0.60      4.18 o 
  -1  -5  11        0.01        3.38      4.28 o 
   0  -5  11        0.37        0.00      3.68 o 
   1  -5  11      190.82      217.70     23.87 o 
   2  -5  11        1.50        1.19      3.98 o 
   3  -5  11      198.43      221.38     24.27 o 
  -3  -4  11        2.99        3.98      4.97 o 
  -2  -4  11       20.96       21.68      9.55 o 
  -1  -4  11      151.72      164.89     19.29 o 
   0  -4  11      107.10       98.36     18.20 o 
   1  -4  11       99.11      110.49     18.70 o 
   2  -4  11       75.27       51.42     13.82 o 
   3  -4  11      125.05      122.82     19.89 o 
   4  -4  11        3.36        3.78      4.87 o 
  -3  -3  11      416.83      452.31     35.31 o 
  -2  -3  11      118.45      111.68     18.50 o 
  -1  -3  11       13.95       15.02      6.76 o 
   0  -3  11        0.12        0.24      2.11 o 
   1  -3  11       69.88       65.04     14.32 o 
   2  -3  11        0.99        1.19      3.38 o 
   3  -3  11       12.36        4.48      4.77 o 
   4  -3  11       37.75       33.12     11.14 o 
   5  -3  11        0.39        3.18      5.37 o 
  -4  -2  11        2.09        1.19      4.57 o 
  -3  -2  11        5.16        4.67      4.67 o 
  -2  -2  11       17.81       22.18      8.95 o 
  -1  -2  11      694.91      745.89     38.19 o 
   0  -2  11       14.35       18.70      5.13 o 
   1  -2  11        0.07        3.58      3.18 o 
   2  -2  11      266.78      268.52     23.87 o 
   3  -2  11        3.01        2.69      3.58 o 
   4  -2  11       19.85       23.57      9.15 o 
   5  -2  11      172.89      176.33     21.58 o 
  -4  -1  11       13.65       26.45      9.95 o 
  -3  -1  11       17.56       12.23      6.96 o 
  -2  -1  11      276.24      265.84     24.17 o 
  -1  -1  11       15.09       12.68      4.46 o 
   0  -1  11      445.86      488.06     20.62 o 
   1  -1  11      258.72      278.27     23.07 o 
   2  -1  11      194.58      201.09     19.89 o 
   3  -1  11        1.74        2.39      3.98 o 
   4  -1  11        3.00        2.19      4.08 o 
   5  -1  11       43.57       27.35     10.84 o 
   6  -1  11       45.38       57.28     15.51 o 
  -4   0  11      130.27      122.72     20.79 o 
  -3   0  11      116.02      131.67     19.79 o 
  -2   0  11       26.18       30.43      9.75 o 
  -1   0  11     1016.58     1060.72     56.19 o 
   0   0  11        4.61        2.70      2.29 o 
   1   0  11      673.51      693.62     23.04 o 
   2   0  11       20.56       12.53      5.67 o 
   3   0  11      128.31      110.09     16.81 o 
   4   0  11       95.03       74.09     15.42 o 
   5   0  11       10.85       11.14      6.96 o 
   6   0  11       15.98        5.77      6.17 o 
  -4   1  11       48.68       52.11     13.92 o 
  -3   1  11       27.71       25.76      9.85 o 
  -2   1  11      654.88      672.08     25.28 o 
  -1   1  11      647.87      662.90     24.11 o 
   0   1  11      351.76      339.66     16.70 o 
   1   1  11        2.96        2.34      2.41 o 
   2   1  11      209.94      178.22     17.90 o 
   3   1  11      131.65      129.79     15.91 o 
   4   1  11       11.33        5.17      4.48 o 
   5   1  11       20.62       19.19      8.06 o 
   6   1  11       83.18       74.29     16.81 o 
  -4   2  11       40.32       40.08     12.23 o 
  -3   2  11       10.27        1.69      3.18 o 
  -2   2  11       12.38       11.34      6.07 o 
  -1   2  11       14.37        7.34      6.96 o 
   0   2  11      103.58       99.41      9.94 o 
   1   2  11      632.49      626.06     22.15 o 
   2   2  11       31.66       28.01      5.61 o 
   3   2  11       62.79       64.84     13.23 o 
   4   2  11       42.00       39.78     11.14 o 
   5   2  11       61.09       48.33     12.93 o 
   6   2  11      273.87      319.24     30.53 o 
  -4   3  11       35.33       23.37      9.55 o 
  -3   3  11      187.67      195.03     22.48 o 
  -2   3  11        1.07        0.00      3.18 o 
  -1   3  11       57.32       66.53     13.82 o 
   0   3  11      106.91      106.72     11.14 o 
   1   3  11      209.36      214.54     13.29 o 
   2   3  11      178.70      170.12     11.88 o 
   3   3  11     1028.39     1084.92     46.64 o 
   4   3  11       95.84       91.99     16.21 o 
   5   3  11      478.69      542.51     37.79 o 
   6   3  11       45.06       45.55     13.23 o 
  -4   4  11      154.74      147.79     23.27 o 
  -3   4  11      456.95      466.03     35.50 o 
  -2   4  11      291.33      280.36     26.45 o 
  -1   4  11      400.28      392.14     29.64 o 
   0   4  11      909.38      921.92     43.36 o 
   1   4  11       20.45       18.50      7.56 o 
   2   4  11      211.12      212.80     13.60 o 
   3   4  11        0.49        0.00      3.08 o 
   4   4  11      141.96      154.05     19.00 o 
   5   4  11      378.33      386.07     31.92 o 
  -3   5  11      189.57      192.54     23.37 o 
  -2   5  11       45.45       40.08     11.93 o 
  -1   5  11      111.21      123.12     19.19 o 
   0   5  11       27.37       43.16     11.74 o 
   1   5  11        6.89        3.08      3.98 o 
   2   5  11      148.02      143.11     16.91 o 
   3   5  11       13.73       17.78      5.52 o 
   4   5  11       34.28       46.25     12.13 o 
   5   5  11       71.36       76.38     17.11 o 
  -2   6  11       78.15       77.97     17.80 o 
  -1   6  11       60.04       69.52     16.01 o 
   0   6  11      234.67      257.28     25.16 o 
   1   6  11       29.67       29.54      9.85 o 
   2   6  11       56.73       61.06     13.92 o 
   3   6  11       62.46       52.01     12.93 o 
  -1   7  11       38.87       29.54     10.54 o 
   0   7  11        1.66        0.00      3.58 o 
   1   7  11      379.24      290.90     27.85 o 
   2   7  11       28.74       28.74     10.44 o 
   3   7  11       46.19       32.52     11.14 o 
   0  -5  12       10.93        3.78      5.77 o 
   1  -5  12       65.31       46.05     13.33 o 
   2  -5  12       15.36        6.27      7.06 o 
  -2  -4  12        1.83        0.20      3.98 o 
  -1  -4  12        1.81        0.00      3.58 o 
   0  -4  12        3.09        4.77      6.07 o 
   1  -4  12       26.42       22.48      9.05 o 
   2  -4  12        2.55        2.29      4.18 o 
   3  -4  12      165.24      188.36     22.87 o 
  -2  -3  12        0.14        0.00      4.08 o 
  -1  -3  12       72.31       89.51     16.61 o 
   0  -3  12        0.88        2.98      4.18 o 
   1  -3  12        1.76        2.98      4.08 o 
   2  -3  12        4.34        8.55      6.56 o 
   3  -3  12       51.49       45.65     12.93 o 
   4  -3  12      324.51      383.79     32.22 o 
  -3  -2  12      199.20      241.57     25.96 o 
  -2  -2  12       71.90       73.59     15.91 o 
  -1  -2  12      113.04      110.79     12.53 o 
   0  -2  12       36.03       24.34      6.01 o 
   1  -2  12      211.53      167.48     19.49 o 
   2  -2  12       93.93       98.86     17.50 o 
   3  -2  12      196.81      202.29     22.38 o 
   4  -2  12       24.02       18.40      8.25 o 
   5  -2  12      145.45      153.95     23.37 o 
  -3  -1  12       59.84       77.97     17.11 o 
  -2  -1  12      568.56      608.05     38.09 o 
  -1  -1  12        2.15        1.07      2.32 o 
   0  -1  12        8.21        6.86      3.00 o 
   1  -1  12        4.15        7.66      4.38 o 
   2  -1  12      414.99      367.18     28.34 o 
   3  -1  12      137.05      112.38     18.20 o 
   4  -1  12       44.74       60.57     14.82 o 
   5  -1  12       16.77       19.39      9.25 o 
  -4   0  12        0.50        0.00      3.58 o 
  -3   0  12      336.74      369.56     31.43 o 
  -2   0  12        6.54       10.14      5.87 o 
  -1   0  12      172.30      198.19     13.96 o 
   0   0  12        5.65        3.25      2.28 o 
   1   0  12       84.47       50.72     11.64 o 
   2   0  12      100.82       75.09     14.42 o 
   3   0  12       10.46       11.74      5.97 o 
   4   0  12       44.70       45.25     11.93 o 
   5   0  12        1.47        5.67      6.07 o 
  -4   1  12      113.94      113.67     21.08 o 
  -3   1  12       45.12       63.45     15.61 o 
  -2   1  12      406.76      437.99     21.38 o 
  -1   1  12        2.73        0.83      2.73 o 
   0   1  12       45.71       43.22      9.40 o 
   1   1  12      552.07      555.71     21.84 o 
   2   1  12      441.42      413.32     28.74 o 
   3   1  12       96.04       89.51     16.11 o 
   4   1  12        2.96        0.00      2.88 o 
   5   1  12        0.44        0.00      4.08 o 
  -4   2  12       42.08       41.77     13.33 o 
  -3   2  12       11.61        7.36      4.97 o 
  -2   2  12       74.53       88.41     16.91 o 
  -1   2  12        3.89        7.11      3.21 o 
   0   2  12      183.03      209.70     13.65 o 
   1   2  12      107.39       98.71     13.87 o 
   2   2  12      586.83      667.82     36.10 o 
   3   2  12       66.53       69.32     14.02 o 
   4   2  12       78.32       74.39     15.42 o 
   5   2  12       39.75       31.43     10.04 o 
  -3   3  12       10.44        4.57      5.47 o 
  -2   3  12        0.73        4.57      4.48 o 
  -1   3  12      409.91      439.98     31.53 o 
   0   3  12      579.79      566.08     33.71 o 
   1   3  12     1304.36     1360.37     34.80 o 
   2   3  12        9.97        8.07      3.41 o 
   3   3  12      317.10      356.73     27.55 o 
   4   3  12        0.06        0.00      3.28 o 
   5   3  12       28.65       28.34     11.04 o 
  -3   4  12        0.00        0.00      3.48 o 
  -2   4  12      102.48       93.29     18.30 o 
  -1   4  12       73.20       57.88     13.82 o 
   0   4  12       28.79       33.61     10.44 o 
   1   4  12       16.73       24.07      8.55 o 
   2   4  12      453.13      464.58     20.92 o 
   3   4  12      115.98      124.22     17.80 o 
   4   4  12       17.45       12.73      7.36 o 
   5   4  12       52.34       28.44     10.54 o 
  -2   5  12       12.21       10.94      5.87 o 
  -1   5  12        5.80        6.27      4.57 o 
   0   5  12      441.51      452.21     33.02 o 
   1   5  12       13.20       15.61      7.06 o 
   2   5  12        5.37        6.96      5.17 o 
   4   5  12       91.87       73.20     15.81 o 
  -1   6  12      201.33      187.47     22.77 o 
   0   6  12       40.83       45.45     13.43 o 
   1   6  12       64.76       90.30     18.00 o 
   2   6  12       30.48       22.77      9.35 o 
   3   6  12        0.33        2.88      3.38 o 
   1   7  12       12.95       13.62      7.66 o 
   0  -4  13       31.52       43.36     13.43 o 
   1  -4  13      260.04      300.15     29.14 o 
   2  -4  13        0.01        1.09      4.57 o 
  -1  -3  13        4.96        4.52      3.29 o 
   0  -3  13      237.80      236.70     24.96 o 
   1  -3  13       20.28       19.09      9.15 o 
   2  -3  13      185.31      198.61     23.07 o 
   3  -3  13        8.41        3.88      5.47 o 
  -2  -2  13       17.30       11.83      6.96 o 
  -1  -2  13      105.77      107.80     12.83 o 
   0  -2  13       45.79       45.95     12.03 o 
   1  -2  13       21.84       30.63     10.24 o 
   2  -2  13       82.89       74.09     15.91 o 
   3  -2  13       20.12       26.35      9.75 o 
   4  -2  13       55.68       44.36     13.23 o 
  -3  -1  13        1.16        2.69      4.48 o 
  -2  -1  13        4.45        1.22      6.07 o 
  -1  -1  13       57.07       48.29      8.75 o 
   0  -1  13        1.36        3.22      2.60 o 
   1  -1  13      116.78       88.41     16.61 o 
   2  -1  13        0.01        0.00      2.88 o 
   3  -1  13       16.77       20.98      8.75 o 
   4  -1  13       23.73       16.61      8.65 o 
   5  -1  13      232.65      238.78     26.65 o 
  -3   0  13       22.75       19.89      8.65 o 
  -2   0  13        5.62        5.95      3.23 o 
  -1   0  13        9.82        9.68      3.90 o 
   0   0  13        0.67        0.00      2.10 o 
   1   0  13      127.47      105.42     16.91 o 
   2   0  13        3.15        0.00      2.78 o 
   3   0  13       43.63       61.56     14.12 o 
   4   0  13       56.81       69.12     16.01 o 
   5   0  13      157.11      135.85     22.38 o 
  -3   1  13      215.44      213.82     24.96 o 
  -2   1  13        4.79        1.99      3.68 o 
  -1   1  13      206.28      233.74     15.64 o 
   0   1  13       10.11        3.85      3.06 o 
   1   1  13       21.11       32.22      9.45 o 
   2   1  13       45.54       33.52      9.65 o 
   3   1  13        0.01        4.97      3.88 o 
   4   1  13      276.90      307.51     27.85 o 
   5   1  13       69.21       55.39     13.92 o 
  -3   2  13        0.34        1.19      4.28 o 
  -2   2  13      270.94      303.73     28.05 o 
  -1   2  13       57.55       51.22     13.53 o 
   0   2  13      402.95      409.50     21.43 o 
   1   2  13       23.04       20.14      5.10 o 
   2   2  13      219.07      186.67     19.89 o 
   3   2  13      101.35       99.95     17.30 o 
   4   2  13       19.17       18.60      8.25 o 
   5   2  13      141.97      152.66     22.97 o 
  -3   3  13      351.47      406.06     34.61 o 
  -2   3  13      179.19      185.58     22.48 o 
  -1   3  13      174.36      201.09     22.08 o 
   0   3  13       28.60       18.60      7.06 o 
   1   3  13       67.51       73.99      9.90 o 
   2   3  13        0.61        0.00      3.18 o 
   3   3  13       67.37       58.28     13.82 o 
   4   3  13        0.42        0.00      3.08 o 
   5   3  13       26.54       17.90      8.35 o 
  -2   4  13        9.78        9.55      6.96 o 
  -1   4  13        2.87        7.66      5.17 o 
   0   4  13      127.54      122.72     18.90 o 
   1   4  13       56.87       62.65     13.82 o 
   2   4  13      117.83      115.56     16.81 o 
   3   4  13      154.54      147.09     19.99 o 
   4   4  13        0.39        4.67      4.77 o 
  -2   5  13       11.35       15.71      7.66 o 
  -1   5  13        8.80        4.77      4.77 o 
   0   5  13       50.00       27.35     10.54 o 
   1   5  13      137.49      120.54     19.19 o 
   2   5  13       61.01       67.53     14.72 o 
   0   6  13       70.01       75.48     17.01 o 
   1   6  13        2.44        0.00      3.68 o 
   2   6  13      140.85      188.26     21.58 o 
   0  -3  14       68.52       77.37     16.91 o 
   1  -3  14       36.57       27.05     10.64 o 
   2  -3  14        0.35        0.90      4.38 o 
  -1  -2  14       44.17       46.87      9.35 o 
   0  -2  14       17.38       16.11      6.96 o 
   1  -2  14        0.71        5.77      3.88 o 
   2  -2  14       84.97      101.74     19.09 o 
   3  -2  14       36.14       25.26     10.44 o 
  -2  -1  14        0.01        2.45      2.96 o 
  -1  -1  14        0.71        1.13      2.59 o 
   0  -1  14       55.03       36.80     10.94 o 
   1  -1  14      110.05      129.49     20.09 o 
   2  -1  14        5.41        3.38      3.88 o 
   3  -1  14      239.33      287.02     27.85 o 
   4  -1  14       19.94       21.68      9.55 o 
  -2   0  14        7.85       13.18      4.91 o 
  -1   0  14       59.86       50.34      9.01 o 
   0   0  14       23.51       30.12      7.01 o 
   1   0  14      152.80      135.55     19.79 o 
   2   0  14       92.10       79.26     16.01 o 
   3   0  14       85.14      113.57     19.29 o 
   4   0  14      134.88      151.76     22.87 o 
  -2   1  14       47.60       36.60     11.83 o 
  -1   1  14        1.88        2.49      2.85 o 
   0   1  14      177.42      180.24     13.98 o 
   1   1  14        5.79        4.67      4.67 o 
   2   1  14      155.41      142.51     19.89 o 
   3   1  14       46.96       60.57     14.72 o 
   4   1  14       79.68       79.96     17.40 o 
  -2   2  14       20.32       17.21      8.25 o 
  -1   2  14       10.22        8.75      5.57 o 
   0   2  14        0.26        0.00      2.25 o 
   1   2  14       22.66        8.45      5.07 o 
   2   2  14        0.52        0.00      3.48 o 
   3   2  14        8.61        4.28      5.07 o 
   4   2  14       38.87       25.96      9.95 o 
  -2   3  14        2.38        0.70      3.58 o 
  -1   3  14        1.45        0.00      3.28 o 
   0   3  14       66.24       56.59     13.82 o 
   1   3  14        2.05        6.07      4.77 o 
   2   3  14        9.02        8.55      5.37 o 
   3   3  14        1.71        0.00      3.88 o 
   4   3  14        3.46        2.69      4.18 o 
  -1   4  14       93.97      107.81     19.69 o 
   0   4  14        1.92        9.65      5.37 o 
   1   4  14      121.27      125.21     19.29 o 
   3   4  14       58.92       52.11     13.13 o 
   0   5  14      128.39      150.17     22.77 o 
   1   5  14       72.33       87.02     17.60 o 
   0  -1  15       18.85       19.49      8.45 o 
   1  -1  15      159.52      170.06     23.47 o 
   2  -1  15        2.21        0.00      3.68 o 
  -1   0  15      250.58      283.12     19.08 o 
   0   0  15       73.76       67.53     15.42 o 
   1   0  15       34.70       31.73     10.94 o 
   2   0  15       12.62       22.77      8.55 o 
   3   0  15        3.41        3.08      4.57 o 
  -1   1  15        8.96       10.19      4.33 o 
   0   1  15       93.70       83.64     16.31 o 
   1   1  15       63.85       77.08     16.11 o 
   2   1  15       48.80       40.68     11.74 o 
   3   1  15       81.12       82.45     17.11 o 
  -1   2  15        4.36        2.98      6.17 o 
   0   2  15        4.66        2.29      3.58 o 
   1   2  15       24.72       16.61      7.86 o 
   2   2  15      134.26      152.86     21.58 o 
   3   2  15      126.48      123.12     20.69 o 
   0   3  15        0.50        4.77      4.67 o 
   2   3  15       26.62       25.36      9.55 o 
   3   3  15      211.24      203.08     23.17 o 
   1   4  15        1.13        0.00      3.18 o 
                                                 
